# Supplementary material for: Structure of the human Bre1 complex bound to the nucleosome
Source: Nat Commun. 2024 Mar 22;15:2580. doi: 10.1038/s41467-024-46910-8 (PMC10959955; doi:10.1038/s41467-024-46910-8)
Supplement: Supplementary file 4 — Supplementary Data 1 [file 41467_2024_46910_MOESM4_ESM.xlsx]

## Sheet: RNF20 CRISPR (DepMap Public 23Q
Depmap ID	CRISPR (DepMap Public 23Q2+Score, Chronos)	Cell Line Name	Primary Disease	Lineage	Lineage Subtype	Expression Public 23Q2	Mutations_Prioritized
ACH-000001	-0.835487	NIHOVCAR3	Ovarian Epithelial Tumor	Ovary/Fallopian Tube	Ovarian Epithelial Tumor	4.81609	Other
ACH-001301	-0.938047	COGN278	Neuroblastoma	Peripheral Nervous System	Neuroblastoma	4.94533	Other
ACH-001302	-0.714283	COGN305	Neuroblastoma	Peripheral Nervous System	Neuroblastoma	4.9331	Other
ACH-001303	-0.571163	NB1643	Neuroblastoma	Peripheral Nervous System	Neuroblastoma	4.5472	Other
ACH-001306	-0.935796	8305C	Anaplastic Thyroid Cancer	Thyroid	Anaplastic Thyroid Cancer	4.88215	Other
ACH-001307	-0.720768	8505C	Anaplastic Thyroid Cancer	Thyroid	Anaplastic Thyroid Cancer	5.54257	Other
ACH-001310	-0.842004	HA1E	Non-Cancerous	Kidney	Non-Cancerous	5.15421	Other
ACH-001318	-1.24742	PLCPRF5	Hepatocellular Carcinoma	Liver	Hepatocellular Carcinoma	4.51223	Other
ACH-001322	-1.00402	CME1	Synovial Sarcoma	Soft Tissue	Synovial Sarcoma	4.18587	Other
ACH-001328	-0.822495	A431	Cutaneous Squamous Cell Carcinoma	Skin	Cutaneous Squamous Cell Carcinoma	3.9542	Other
ACH-001329	-0.849427	ANGMCSS	Diffuse Glioma	CNS/Brain	Diffuse Glioma	4.2032	Other
ACH-001331	-0.634941	BICR10	Head and Neck Squamous Cell Carcinoma	Head and Neck	Head and Neck Squamous Cell Carcinoma		Other
ACH-001332	-0.718614	BICR78	Head and Neck Squamous Cell Carcinoma	Head and Neck	Head and Neck Squamous Cell Carcinoma	3.72137	Other
ACH-001333	-0.648588	C33A	Cervical Squamous Cell Carcinoma	Cervix	Cervical Squamous Cell Carcinoma	4.69655	Other
ACH-001334	-0.857965	C4I	Cervical Squamous Cell Carcinoma	Cervix	Cervical Squamous Cell Carcinoma	3.61941	Other
ACH-001335	-0.757167	C4II	Cervical Squamous Cell Carcinoma	Cervix	Cervical Squamous Cell Carcinoma	4.0321	Other
ACH-001336	-0.79859	CASKI	Cervical Squamous Cell Carcinoma	Cervix	Cervical Squamous Cell Carcinoma	3.60407	Other
ACH-001338	-0.828159	CHP134	Neuroblastoma	Peripheral Nervous System	Neuroblastoma	5.47573	Other
ACH-001340	-0.895685	COV413A	Ovarian Epithelial Tumor	Ovary/Fallopian Tube	Ovarian Epithelial Tumor	4.21956	Other
ACH-001341	-0.850749	DOTC24510	Mixed Cervical Carcinoma	Cervix	Mixed Cervical Carcinoma	4.27724	Other
ACH-001344	-0.823757	GIMEN	Neuroblastoma	Peripheral Nervous System	Neuroblastoma	4.19692	Other
ACH-001346	-0.605216	H103	Head and Neck Squamous Cell Carcinoma	Head and Neck	Head and Neck Squamous Cell Carcinoma	3.86987	Other
ACH-001347	-0.507068	H157	Head and Neck Squamous Cell Carcinoma	Head and Neck	Head and Neck Squamous Cell Carcinoma	4.05485	Other
ACH-001353	-0.905061	JOPACA1	Pancreatic Adenocarcinoma	Pancreas	Pancreatic Adenocarcinoma	3.5741	Other
ACH-001354	-0.668731	LAN2	Neuroblastoma	Peripheral Nervous System	Neuroblastoma	5.54319	Other
ACH-001356	-0.728817	MB1	Anaplastic Thyroid Cancer	Thyroid	Anaplastic Thyroid Cancer	4.8525	Other
ACH-001360	-0.812677	MS751	Cervical Squamous Cell Carcinoma	Cervix	Cervical Squamous Cell Carcinoma	3.89918	Other
ACH-001366	-0.839593	NGP	Neuroblastoma	Peripheral Nervous System	Neuroblastoma	4.43296	Other
ACH-001367	-0.791111	NMB	Neuroblastoma	Peripheral Nervous System	Neuroblastoma	5.31832	Other
ACH-001368	-0.778334	OACM51	Esophagogastric Adenocarcinoma	Esophagus/Stomach	Esophagogastric Adenocarcinoma	4.19061	Other
ACH-001300	-0.763982	CHLA15	Neuroblastoma	Peripheral Nervous System	Neuroblastoma	4.67864	Other
ACH-001370	-0.78267	OCIP5X	Ovarian Epithelial Tumor	Ovary/Fallopian Tube	Ovarian Epithelial Tumor	2.46728	Other
ACH-001295	-0.767307	Y79	Retinoblastoma	Eye	Retinoblastoma	4.62702	Other
ACH-001283	-0.802863	TC106	Ewing Sarcoma	Bone	Ewing Sarcoma	4.44228	Other
ACH-001145	-0.818541	OC316	Ovarian Epithelial Tumor	Ovary/Fallopian Tube	Ovarian Epithelial Tumor	5.02591	Other
ACH-001151	-1.09786	OVCAR5	Ovarian Epithelial Tumor	Ovary/Fallopian Tube	Ovarian Epithelial Tumor	3.96809	Other
ACH-001163	-0.915398	CCLFPEDS0001T	Renal Cell Carcinoma	Kidney	Renal Cell Carcinoma	4.33485	Other
ACH-001164	-0.88627	CCLFPEDS0003T	Undifferentiated Pleomorphic Sarcoma/Malignant Fibrous Histiocytoma/High-Grade Spindle Cell Sarcoma	Soft Tissue	Undifferentiated Pleomorphic Sarcoma/Malignant Fibrous Histiocytoma/High-Grade Spindle Cell Sarcoma	3.33199	Other
ACH-001172	-0.927676	U251MGDM	Diffuse Glioma	CNS/Brain	Diffuse Glioma	5.61206	Other
ACH-001183	-0.781971	RT11284	Bladder Urothelial Carcinoma	Bladder/Urinary Tract	Bladder Urothelial Carcinoma	4.36177	Other
ACH-001184	-0.988734	SCMCRM2	Rhabdomyosarcoma	Soft Tissue	Rhabdomyosarcoma	4.94017	Other
ACH-001188	-0.826257	SHSY5Y	Neuroblastoma	Peripheral Nervous System	Neuroblastoma	5.30524	Other
ACH-001190	-0.897048	SKMEL2	Melanoma	Skin	Melanoma	5.30634	Other
ACH-001192	-0.65265	SKNEP1	Ewing Sarcoma	Bone	Ewing Sarcoma	5.18626	Other
ACH-001193	-1.03494	SKPNDW	Ewing Sarcoma	Bone	Ewing Sarcoma	5.76633	Other
ACH-001194	-0.451986	SKRC31	Renal Cell Carcinoma	Kidney	Renal Cell Carcinoma	3.65076	Other
ACH-001196	-0.73448	SMSCTR	Rhabdomyosarcoma	Soft Tissue	Rhabdomyosarcoma	4.80478	Other
ACH-001197	-0.577709	SMZ1	Non-Hodgkin Lymphoma	Lymphoid	Non-Hodgkin Lymphoma	4.76129	Other
ACH-001205	-0.609466	TC32	Ewing Sarcoma	Bone	Ewing Sarcoma		Other
ACH-001211	-1.01714	TTC549	Embryonal Tumor	CNS/Brain	Embryonal Tumor	6.00225	Other
ACH-001212	-1.09834	TTC642	Embryonal Tumor	CNS/Brain	Embryonal Tumor		Other
ACH-001228	-0.720649	UPCISCC152	Head and Neck Squamous Cell Carcinoma	Head and Neck	Head and Neck Squamous Cell Carcinoma	5.33307	Other
ACH-001229	-0.732824	UPCISCC154	Head and Neck Squamous Cell Carcinoma	Head and Neck	Head and Neck Squamous Cell Carcinoma	4.1375	Other
ACH-001232	-0.633855	UW228	Embryonal Tumor	CNS/Brain	Embryonal Tumor	5.04876	Other
ACH-001233	-0.972891	VMRCLCD	Non-Small Cell Lung Cancer	Lung	Non-Small Cell Lung Cancer		Other
ACH-001239	-0.715747	WM2664	Melanoma	Skin	Melanoma	4.24717	Other
ACH-001270	-0.865856	127399	Synovial Sarcoma	Soft Tissue	Synovial Sarcoma	5.40565	Other
ACH-001274	-0.536057	SW982	Synovial Sarcoma	Soft Tissue	Synovial Sarcoma	4.82934	Other
ACH-001275	-0.692683	SYO1	Synovial Sarcoma	Soft Tissue	Synovial Sarcoma	4.36317	Other
ACH-001277	-0.942675	YAMATO	Synovial Sarcoma	Soft Tissue	Synovial Sarcoma	4.72574	Other
ACH-001278	-0.898799	BIN67	Ovarian Epithelial Tumor	Ovary/Fallopian Tube	Ovarian Epithelial Tumor	4.62585	Other
ACH-001279	-0.474812	SCCOHT1	Ovarian Epithelial Tumor	Ovary/Fallopian Tube	Ovarian Epithelial Tumor	4.78293	Other
ACH-001280	-0.937122	SCS214	Synovial Sarcoma	Soft Tissue	Synovial Sarcoma	5.14445	Other
ACH-001289	-1.02645	COGAR359	Embryonal Tumor	CNS/Brain	Embryonal Tumor	4.92267	Other
ACH-001374	-1.10191	PA1	Ovarian Germ Cell Tumor	Ovary/Fallopian Tube	Ovarian Germ Cell Tumor	4.66903	Other
ACH-001375	-0.904519	PACADD119	Pancreatic Adenocarcinoma	Pancreas	Pancreatic Adenocarcinoma	3.83086	Other
ACH-001377	-0.974732	PACADD137	Pancreatic Adenocarcinoma	Pancreas	Pancreatic Adenocarcinoma	4.12598	Other
ACH-001442	-0.766075	A388	Cutaneous Squamous Cell Carcinoma	Skin	Cutaneous Squamous Cell Carcinoma	3.65535	Other
ACH-001443	-0.875129	ASH3	Anaplastic Thyroid Cancer	Thyroid	Anaplastic Thyroid Cancer	4.56986	Other
ACH-001450	-0.899219	BLUE1	Non-Hodgkin Lymphoma	Lymphoid	Non-Hodgkin Lymphoma	3.55949	Other
ACH-001451	-0.778982	BOKU	Cervical Squamous Cell Carcinoma	Cervix	Cervical Squamous Cell Carcinoma	3.4019	Other
ACH-001453	-0.971975	BPH1	Non-Cancerous	Prostate	Non-Cancerous	4.63923	Other
ACH-001454	-0.400076	C10	Colorectal Adenocarcinoma	Bowel	Colorectal Adenocarcinoma	3.88947	Other
ACH-001458	-1.02613	C75	Colorectal Adenocarcinoma	Bowel	Colorectal Adenocarcinoma	3.28244	Other
ACH-001459	-0.866999	C80	Colorectal Adenocarcinoma	Bowel	Colorectal Adenocarcinoma	3.0054	Other
ACH-001460	-0.788364	C84	Colorectal Adenocarcinoma	Bowel	Colorectal Adenocarcinoma	3.0993	Other
ACH-001461	-1.08192	C99	Colorectal Adenocarcinoma	Bowel	Colorectal Adenocarcinoma	3.34341	Other
ACH-001481	-0.789948	CHLA90	Neuroblastoma	Peripheral Nervous System	Neuroblastoma	4.77558	Other
ACH-001494	-0.90312	EGI1	Intraductal Papillary Neoplasm of the Bile Duct	Biliary Tract	Intraductal Papillary Neoplasm of the Bile Duct	3.11103	Other
ACH-001495	-0.926022	EMTOKA	Endometrial Carcinoma	Uterus	Endometrial Carcinoma	4.37226	Other
ACH-001496	-0.872635	ESO26	Esophagogastric Adenocarcinoma	Esophagus/Stomach	Esophagogastric Adenocarcinoma	4.26978	Other
ACH-001497	-0.477295	ESO51	Esophagogastric Adenocarcinoma	Esophagus/Stomach	Esophagogastric Adenocarcinoma	2.99458	Other
ACH-001498	-0.902169	FARAGE	Non-Hodgkin Lymphoma	Lymphoid	Non-Hodgkin Lymphoma	3.70377	Other
ACH-001500	-0.731502	FLO1	Esophagogastric Adenocarcinoma	Esophagus/Stomach	Esophagogastric Adenocarcinoma	4.79805	Other
ACH-001509	-0.266789	H357	Head and Neck Squamous Cell Carcinoma	Head and Neck	Head and Neck Squamous Cell Carcinoma	3.68594	Other
ACH-001510	-0.824461	H376	Head and Neck Squamous Cell Carcinoma	Head and Neck	Head and Neck Squamous Cell Carcinoma	2.88753	Other
ACH-001511	-0.99535	H413	Head and Neck Squamous Cell Carcinoma	Head and Neck	Head and Neck Squamous Cell Carcinoma	3.88166	Other
ACH-001513	-0.958594	HCA1	Cervical Adenocarcinoma	Cervix	Cervical Adenocarcinoma	3.26604	Other
ACH-001515	-0.638701	HCS2	Cervical Squamous Cell Carcinoma	Cervix	Cervical Squamous Cell Carcinoma	4.51665	Other
ACH-001517	-0.768034	HEC1	Endometrial Carcinoma	Uterus	Endometrial Carcinoma	2.9486	Other
ACH-001520	-0.592897	HG3	B-Lymphoblastic Leukemia/Lymphoma	Lymphoid	B-Lymphoblastic Leukemia/Lymphoma	2.47508	Other
ACH-001521	-0.910805	HKA1	Cutaneous Squamous Cell Carcinoma	Skin	Cutaneous Squamous Cell Carcinoma	5.1823	Other
ACH-001522	-0.893617	HMY1	Melanoma	Skin	Melanoma	5.28096	Other
ACH-001523	-0.700762	HSC1	Cutaneous Squamous Cell Carcinoma	Skin	Cutaneous Squamous Cell Carcinoma	5.74362	Other
ACH-001524	-0.727703	HSC5	Cutaneous Squamous Cell Carcinoma	Skin	Cutaneous Squamous Cell Carcinoma	5.11686	Other
ACH-001525	-0.90328	HT3	Cervical Adenocarcinoma	Cervix	Cervical Adenocarcinoma	3.6565	Other
ACH-001433	-0.799217	CCLFPEDS0008T	Epithelioid Sarcoma	Soft Tissue	Epithelioid Sarcoma		Other
ACH-001431	-0.795144	TC205	Ewing Sarcoma	Bone	Ewing Sarcoma	4.63517	Other
ACH-001430	-0.582782	TC138	Ewing Sarcoma	Bone	Ewing Sarcoma	4.91839	Other
ACH-001422	-0.891712	WPE1NA22	Prostate Adenocarcinoma	Prostate	Prostate Adenocarcinoma	4.3427	Other
ACH-001379	-0.974154	PACADD161	Pancreatic Adenocarcinoma	Pancreas	Pancreatic Adenocarcinoma	3.12433	Other
ACH-001380	-0.898178	PACADD165	Pancreatic Adenocarcinoma	Pancreas	Pancreatic Adenocarcinoma	3.70598	Other
ACH-001382	-0.971116	PACADD188	Pancreatic Adenocarcinoma	Pancreas	Pancreatic Adenocarcinoma	3.93357	Other
ACH-001385	-0.707505	RPMI2650	Head and Neck Squamous Cell Carcinoma	Head and Neck	Head and Neck Squamous Cell Carcinoma	3.66562	Other
ACH-001386	-1.10173	SCLC22H	Lung Neuroendocrine Tumor	Lung	Lung Neuroendocrine Tumor	4.96162	Other
ACH-001388	-0.868025	SUM102PT	Invasive Breast Carcinoma	Breast	Invasive Breast Carcinoma	1.67807	Other
ACH-001389	-0.876959	SUM1315MO2	Invasive Breast Carcinoma	Breast	Invasive Breast Carcinoma	4.51286	Other
ACH-001390	-0.93435	SUM149PT	Invasive Breast Carcinoma	Breast	Invasive Breast Carcinoma	3.01078	Other
ACH-001391	-1.07015	SUM159PT	Invasive Breast Carcinoma	Breast	Invasive Breast Carcinoma	4.16912	Other
ACH-001392	-0.656553	SUM185PE	Invasive Breast Carcinoma	Breast	Invasive Breast Carcinoma	2.48543	Other
ACH-001393	-0.629981	SUM190PT	Invasive Breast Carcinoma	Breast	Invasive Breast Carcinoma	3.79181	Other
ACH-001394	-0.89662	SUM229PE	Invasive Breast Carcinoma	Breast	Invasive Breast Carcinoma	4.01881	Other
ACH-001396	-0.749571	SUM52PE	Invasive Breast Carcinoma	Breast	Invasive Breast Carcinoma	3.35332	Other
ACH-001398	-1.15412	SW156	Renal Cell Carcinoma	Kidney	Renal Cell Carcinoma	3.54844	Other
ACH-001137	-0.388191	NCIH1993	Non-Small Cell Lung Cancer	Lung	Non-Small Cell Lung Cancer		Other
ACH-001399	-1.09079	SW626	Colorectal Adenocarcinoma	Bowel	Colorectal Adenocarcinoma	4.57046	Other
ACH-001402	-0.892056	SW756	Cervical Squamous Cell Carcinoma	Cervix	Cervical Squamous Cell Carcinoma	4.86295	Other
ACH-001403	-0.879972	TO14	Ovarian Epithelial Tumor	Ovary/Fallopian Tube	Ovarian Epithelial Tumor	4.69488	Other
ACH-001407	-0.61774	UMUC13	Bladder Urothelial Carcinoma	Bladder/Urinary Tract	Bladder Urothelial Carcinoma	4.73715	Other
ACH-001408	-0.948637	UMUC14	Urethral Cancer	Bladder/Urinary Tract	Urethral Cancer	3.84499	Other
ACH-001409	-0.816503	UMUC16	Bladder Urothelial Carcinoma	Bladder/Urinary Tract	Bladder Urothelial Carcinoma	4.91456	Other
ACH-001411	-0.702324	UMUC5	Bladder Squamous Cell Carcinoma	Bladder/Urinary Tract	Bladder Squamous Cell Carcinoma	4.55766	Other
ACH-001412	-0.819542	UMUC10	Bladder Urothelial Carcinoma	Bladder/Urinary Tract	Bladder Urothelial Carcinoma	4.74416	Other
ACH-001413	-0.876914	UMUC11	Bladder Urothelial Carcinoma	Bladder/Urinary Tract	Bladder Urothelial Carcinoma	4.76447	Other
ACH-001414	-0.73501	UMUC6	Bladder Urothelial Carcinoma	Bladder/Urinary Tract	Bladder Urothelial Carcinoma	3.60051	Other
ACH-001415	-0.766736	UMUC7	Bladder Urothelial Carcinoma	Bladder/Urinary Tract	Bladder Urothelial Carcinoma	4.96671	Other
ACH-001416	-0.837178	UMUC9	Bladder Urothelial Carcinoma	Bladder/Urinary Tract	Bladder Urothelial Carcinoma	4.35685	Other
ACH-001418	-0.781969	UWB1289	Ovarian Epithelial Tumor	Ovary/Fallopian Tube	Ovarian Epithelial Tumor	3.70155	Other
ACH-001419	-0.975067	VP229	Invasive Breast Carcinoma	Breast	Invasive Breast Carcinoma	2.75916	Other
ACH-001421	-0.44164	WERIRB1	Retinoblastoma	Eye	Retinoblastoma	5.53792	Other
ACH-001400	-0.910103	SW954	Squamous Cell Carcinoma of the Vulva/Vagina	Vulva/Vagina	Squamous Cell Carcinoma of the Vulva/Vagina	1.70044	Other
ACH-001134	-0.714019	MYLA	T-Lymphoblastic Leukemia/Lymphoma	Lymphoid	T-Lymphoblastic Leukemia/Lymphoma	2.95047	Other
ACH-001129	-0.967483	MONOMAC1	Acute Myeloid Leukemia	Myeloid	Acute Myeloid Leukemia	3.75916	Other
ACH-001128	-0.398666	MON	Embryonal Tumor	CNS/Brain	Embryonal Tumor	5.54504	Other
ACH-000879	-1.10491	MFE296	Endometrial Carcinoma	Uterus	Endometrial Carcinoma	4.59395	Other
ACH-000880	-1.25534	AGS	Esophagogastric Adenocarcinoma	Esophagus/Stomach	Esophagogastric Adenocarcinoma	4.65592	Other
ACH-000881	-1.00888	MELJUSO	Melanoma	Skin	Melanoma	4.24108	Other
ACH-000882	-0.914195	IGR1	Melanoma	Skin	Melanoma	4.25852	Other
ACH-000884	-0.915414	MDAMB435S	Melanoma	Skin	Melanoma	5.03254	Other
ACH-000885	-0.934226	TOV21G	Ovarian Epithelial Tumor	Ovary/Fallopian Tube	Ovarian Epithelial Tumor	3.84097	Other
ACH-000886	-0.864936	NCIH2009	Non-Small Cell Lung Cancer	Lung	Non-Small Cell Lung Cancer	5.07553	Other
ACH-000888	-0.709285	NCIH1793	Non-Small Cell Lung Cancer	Lung	Non-Small Cell Lung Cancer	5.02059	Other
ACH-000889	-0.664896	KMM1	Non-Hodgkin Lymphoma	Lymphoid	Non-Hodgkin Lymphoma	4.87135	Other
ACH-000890	-0.772722	SW1271	Lung Neuroendocrine Tumor	Lung	Lung Neuroendocrine Tumor	5.6091	Other
ACH-000894	-0.435903	NCIH1869	Non-Small Cell Lung Cancer	Lung	Non-Small Cell Lung Cancer	2.848	Other
ACH-000896	-0.684524	647V	Bladder Urothelial Carcinoma	Bladder/Urinary Tract	Bladder Urothelial Carcinoma	3.9279	Other
ACH-000898	-0.840231	SNU719	Esophagogastric Adenocarcinoma	Esophagus/Stomach	Esophagogastric Adenocarcinoma	4.65363	Other
ACH-000899	-0.829986	WM88	Melanoma	Skin	Melanoma	5.8268	Other
ACH-000900	-1.03957	NCIH23	Non-Small Cell Lung Cancer	Lung	Non-Small Cell Lung Cancer	4.65306	Other
ACH-000901	-0.736178	HCC1359	Non-Small Cell Lung Cancer	Lung	Non-Small Cell Lung Cancer	4.91504	Other
ACH-000903	-0.627322	FTC133	Well-Differentiated Thyroid Cancer	Thyroid	Well-Differentiated Thyroid Cancer	4.08576	Other
ACH-000905	-0.780763	5637	Bladder Urothelial Carcinoma	Bladder/Urinary Tract	Bladder Urothelial Carcinoma	4.85	Other
ACH-000906	-0.727095	ES2	Ovarian Epithelial Tumor	Ovary/Fallopian Tube	Ovarian Epithelial Tumor	4.42156	Other
ACH-000907	-1.01277	SNU349	Renal Cell Carcinoma	Kidney	Renal Cell Carcinoma	3.77505	Other
ACH-000910	-0.945698	MDAMB453	Invasive Breast Carcinoma	Breast	Invasive Breast Carcinoma	3.23573	Other
ACH-000911	-0.762221	NUGC3	Esophagogastric Adenocarcinoma	Esophagus/Stomach	Esophagogastric Adenocarcinoma	4.2817	Other
ACH-000912	-0.921946	NCIH2286	Lung Neuroendocrine Tumor	Lung	Lung Neuroendocrine Tumor	4.84147	Other
ACH-000913	-0.866288	ESS1	Uterine Sarcoma/Mesenchymal	Uterus	Uterine Sarcoma/Mesenchymal	4.75862	Other
ACH-000914	-0.936625	HT	Non-Hodgkin Lymphoma	Lymphoid	Non-Hodgkin Lymphoma	4.62352	Other
ACH-000915	-0.773411	IPC298	Melanoma	Skin	Melanoma	4.82731	Other
ACH-000916	-0.723113	NCIH1573	Non-Small Cell Lung Cancer	Lung	Non-Small Cell Lung Cancer	4.5656	Other
ACH-000917	-0.8397	TE4	Esophageal Squamous Cell Carcinoma	Esophagus/Stomach	Esophageal Squamous Cell Carcinoma	5.0343	Other
ACH-000919	-0.456701	IM95	Esophagogastric Adenocarcinoma	Esophagus/Stomach	Esophagogastric Adenocarcinoma	4.45943	Other
ACH-000878	-0.752827	HCC15	Non-Small Cell Lung Cancer	Lung	Non-Small Cell Lung Cancer	5.23228	Other
ACH-000876	-0.859477	MDAMB415	Invasive Breast Carcinoma	Breast	Invasive Breast Carcinoma	3.24641	Other
ACH-000873	-0.522159	KYSE270	Esophageal Squamous Cell Carcinoma	Esophagus/Stomach	Esophageal Squamous Cell Carcinoma	3.68818	Other
ACH-000872	-1.00604	HCC515	Non-Small Cell Lung Cancer	Lung	Non-Small Cell Lung Cancer	4.18507	Other
ACH-000834	-0.670065	UMUC1	Bladder Urothelial Carcinoma	Bladder/Urinary Tract	Bladder Urothelial Carcinoma	3.99277	Other
ACH-000835	-0.781171	GCT	Undifferentiated Pleomorphic Sarcoma/Malignant Fibrous Histiocytoma/High-Grade Spindle Cell Sarcoma	Soft Tissue	Undifferentiated Pleomorphic Sarcoma/Malignant Fibrous Histiocytoma/High-Grade Spindle Cell Sarcoma	4.34056	Other
ACH-000836	-1.08227	YD15	Head and Neck Squamous Cell Carcinoma	Head and Neck	Head and Neck Squamous Cell Carcinoma	5.3067	Other
ACH-000837	-0.922289	NCIH322	Non-Small Cell Lung Cancer	Lung	Non-Small Cell Lung Cancer	4.22959	Other
ACH-000838	-0.662744	AMO1	Non-Hodgkin Lymphoma	Lymphoid	Non-Hodgkin Lymphoma	4.07468	Other
ACH-000839	-0.801458	SCABER	Bladder Squamous Cell Carcinoma	Bladder/Urinary Tract	Bladder Squamous Cell Carcinoma	3.43296	Other
ACH-000840	-0.955237	HCC366	Non-Small Cell Lung Cancer	Lung	Non-Small Cell Lung Cancer	4.59276	Other
ACH-000841	-0.760069	NCIH2087	Non-Small Cell Lung Cancer	Lung	Non-Small Cell Lung Cancer	3.66221	Other
ACH-000843	-0.681331	HARA	Non-Small Cell Lung Cancer	Lung	Non-Small Cell Lung Cancer	4.91886	Other
ACH-000845	-0.817116	NCIH1373	Non-Small Cell Lung Cancer	Lung	Non-Small Cell Lung Cancer	4.81967	Other
ACH-000846	-0.943332	FADU	Head and Neck Squamous Cell Carcinoma	Head and Neck	Head and Neck Squamous Cell Carcinoma	4.50144	Other
ACH-000847	-0.878485	HGC27	Esophagogastric Adenocarcinoma	Esophagus/Stomach	Esophagogastric Adenocarcinoma	6.12619	Other
ACH-002922	-0.611252	SKNMM	Neuroblastoma	Peripheral Nervous System	Neuroblastoma	4.81762	Other
ACH-000849	-1.08748	MDAMB468	Invasive Breast Carcinoma	Breast	Invasive Breast Carcinoma	3.91648	Other
ACH-000920	-0.122049	CMLT1	Myeloproliferative Neoplasms	Myeloid	Myeloproliferative Neoplasms	4.13093	Other
ACH-000851	-0.911587	MORCPR	Non-Small Cell Lung Cancer	Lung	Non-Small Cell Lung Cancer	4.46663	Other
ACH-000854	-0.8012	OCIMY5	Non-Hodgkin Lymphoma	Lymphoid	Non-Hodgkin Lymphoma	3.53107	Other
ACH-000855	-0.913928	KYSE150	Esophageal Squamous Cell Carcinoma	Esophagus/Stomach	Esophageal Squamous Cell Carcinoma	5.57228	Other
ACH-000856	-0.789693	CAL51	Invasive Breast Carcinoma	Breast	Invasive Breast Carcinoma	4.76288	Other
ACH-000858	-0.797425	KNS62	Non-Small Cell Lung Cancer	Lung	Non-Small Cell Lung Cancer	3.64155	Other
ACH-000860	-0.605115	NCIH358	Non-Small Cell Lung Cancer	Lung	Non-Small Cell Lung Cancer	4.47638	Other
ACH-000861	-0.820843	HOP62	Non-Small Cell Lung Cancer	Lung	Non-Small Cell Lung Cancer	4.17473	Other
ACH-000862	-0.823921	KMBC2	Bladder Urothelial Carcinoma	Bladder/Urinary Tract	Bladder Urothelial Carcinoma	5.19298	Other
ACH-000863	-0.393715	DBTRG05MG	Diffuse Glioma	CNS/Brain	Diffuse Glioma	4.6565	Other
ACH-000864	-1.91079	COLO684	Endometrial Carcinoma	Uterus	Endometrial Carcinoma	3.99639	Other
ACH-000865	-0.757785	KYSE450	Esophageal Squamous Cell Carcinoma	Esophagus/Stomach	Esophageal Squamous Cell Carcinoma	4.49378	Other
ACH-000866	-0.852976	NCIH1048	Lung Neuroendocrine Tumor	Lung	Lung Neuroendocrine Tumor	5.23113	Other
ACH-000867	-0.784264	CHAGOK1	Non-Small Cell Lung Cancer	Lung	Non-Small Cell Lung Cancer	3.96625	Other
ACH-000869	-0.84619	NCIH1568	Non-Small Cell Lung Cancer	Lung	Non-Small Cell Lung Cancer	5.07253	Other
ACH-000871	-0.77195	NCIH510	Lung Neuroendocrine Tumor	Lung	Lung Neuroendocrine Tumor	5.45352	Other
ACH-000853	-0.720962	NCIH661	Non-Small Cell Lung Cancer	Lung	Non-Small Cell Lung Cancer	5.11603	Other
ACH-001526	-0.772191	HUO9	Osteosarcoma	Bone	Osteosarcoma	4.17313	Other
ACH-000921	-0.903014	NCIH157DM	Non-Small Cell Lung Cancer	Lung	Non-Small Cell Lung Cancer	5.26604	Other
ACH-000924	-0.885737	NCIH2172	Non-Small Cell Lung Cancer	Lung	Non-Small Cell Lung Cancer	4.76182	Other
ACH-000986	-0.651965	HT115	Colorectal Adenocarcinoma	Bowel	Colorectal Adenocarcinoma	3.5656	Other
ACH-000988	-0.827808	MFE319	Endometrial Carcinoma	Uterus	Endometrial Carcinoma	3.80012	Other
ACH-000991	-0.82212	SNU81	Colorectal Adenocarcinoma	Bowel	Colorectal Adenocarcinoma	4.57713	Other
ACH-000993	-0.749571	JHUEM7	Endometrial Carcinoma	Uterus	Endometrial Carcinoma	3.8268	Other
ACH-000994	-0.567541	HEC59	Endometrial Carcinoma	Uterus	Endometrial Carcinoma	4.57773	Other
ACH-001001	-0.635883	143B	Osteosarcoma	Bone	Osteosarcoma	4.44294	Other
ACH-001016	-0.802506	BECKER	Diffuse Glioma	CNS/Brain	Diffuse Glioma	5.74658	Other
ACH-001020	-0.614971	BT16	Embryonal Tumor	CNS/Brain	Embryonal Tumor	4.11686	Other
ACH-001028	-0.650135	CHLA06ATRT	Embryonal Tumor	CNS/Brain	Embryonal Tumor	2.74846	Other
ACH-001029	-0.73481	CHLA10	Ewing Sarcoma	Bone	Ewing Sarcoma	5.04002	Other
ACH-001031	-0.798954	CHLA266	Embryonal Tumor	CNS/Brain	Embryonal Tumor	4.5601	Other
ACH-001033	-0.721525	CHLA57	Embryonal Tumor	CNS/Brain	Embryonal Tumor	4.75275	Other
ACH-001038	-0.835434	COGE352	Ewing Sarcoma	Bone	Ewing Sarcoma	4.21956	Other
ACH-001039	-0.481509	COLO205	Colorectal Adenocarcinoma	Bowel	Colorectal Adenocarcinoma		Other
ACH-001041	-0.784771	CHL1DM	Melanoma	Skin	Melanoma	4.99367	Other
ACH-001048	-0.760002	COV504	Ovarian Epithelial Tumor	Ovary/Fallopian Tube	Ovarian Epithelial Tumor	4.95093	Other
ACH-001050	-0.709214	CW9019	Rhabdomyosarcoma	Soft Tissue	Rhabdomyosarcoma	4.82069	Other
ACH-001053	-0.80866	D425	Embryonal Tumor	CNS/Brain	Embryonal Tumor	3.41007	Other
ACH-001054	-0.75669	D458	Embryonal Tumor	CNS/Brain	Embryonal Tumor	4.15137	Other
ACH-001063	-0.362195	DOV13	Ovarian Epithelial Tumor	Ovary/Fallopian Tube	Ovarian Epithelial Tumor		Other
ACH-001065	-0.953506	EVSAT	Invasive Breast Carcinoma	Breast	Invasive Breast Carcinoma		Other
ACH-001067	-0.576918	F5	Meningothelial Tumor	CNS/Brain	Meningothelial Tumor	4.43496	Other
ACH-001075	-0.590431	NCIH292	Non-Small Cell Lung Cancer	Lung	Non-Small Cell Lung Cancer	4.06953	Other
ACH-001096	-0.615186	JR	Rhabdomyosarcoma	Soft Tissue	Rhabdomyosarcoma	5.01525	Other
ACH-001098	-0.673694	KCIMOH1	Pancreatic Adenocarcinoma	Pancreas	Pancreatic Adenocarcinoma	4.07639	Other
ACH-001099	-0.791674	KD	Embryonal Tumor	CNS/Brain	Embryonal Tumor	5.10308	Other
ACH-001107	-1.27652	KP1N	Pancreatic Adenocarcinoma	Pancreas	Pancreatic Adenocarcinoma		Other
ACH-001119	-0.743891	MAC2A	Non-Hodgkin Lymphoma	Lymphoid	Non-Hodgkin Lymphoma	4.16752	Other
ACH-001126	-0.556434	MOGGUVW	Diffuse Glioma	CNS/Brain	Diffuse Glioma		Other
ACH-000984	-0.427387	HEC6	Endometrial Carcinoma	Uterus	Endometrial Carcinoma	4.59932	Other
ACH-000983	-0.703625	KCL22	Myeloproliferative Neoplasms	Myeloid	Myeloproliferative Neoplasms	4.24031	Other
ACH-000979	-1.83805	DU145	Prostate Adenocarcinoma	Prostate	Prostate Adenocarcinoma		Other
ACH-000978	-0.908819	EN	Endometrial Carcinoma	Uterus	Endometrial Carcinoma	4.6094	Other
ACH-000926	-0.728623	HT55	Colorectal Adenocarcinoma	Bowel	Colorectal Adenocarcinoma	4.09592	Other
ACH-000928	-0.773012	JHUEM1	Endometrial Carcinoma	Uterus	Endometrial Carcinoma	4.32553	Other
ACH-000929	-1.04482	NCIH2110	Non-Small Cell Lung Cancer	Lung	Non-Small Cell Lung Cancer	4.55949	Other
ACH-000934	-0.809729	MDAMB361	Invasive Breast Carcinoma	Breast	Invasive Breast Carcinoma	4.53294	Other
ACH-000935	-0.595551	MDST8	Colorectal Adenocarcinoma	Bowel	Colorectal Adenocarcinoma	4.23419	Other
ACH-000937	-0.542628	PF382	T-Lymphoblastic Leukemia/Lymphoma	Lymphoid	T-Lymphoblastic Leukemia/Lymphoma	4.84097	Other
ACH-000938	-0.809819	NALM6	B-Lymphoblastic Leukemia/Lymphoma	Lymphoid	B-Lymphoblastic Leukemia/Lymphoma	4.49825	Other
ACH-000939	-0.811399	SKUT1	Uterine Sarcoma/Mesenchymal	Uterus	Uterine Sarcoma/Mesenchymal	5.34412	Other
ACH-000943	-0.970293	RKO	Colorectal Adenocarcinoma	Bowel	Colorectal Adenocarcinoma	3.41684	Other
ACH-000944	-0.664717	NAMALWA	Non-Hodgkin Lymphoma	Lymphoid	Non-Hodgkin Lymphoma	4.1914	Other
ACH-000945	-0.546707	NCIH650	Non-Small Cell Lung Cancer	Lung	Non-Small Cell Lung Cancer	4.01257	Other
ACH-000946	-0.805086	HEC265	Endometrial Carcinoma	Uterus	Endometrial Carcinoma	3.6837	Other
ACH-000947	-0.922883	OVK18	Ovarian Epithelial Tumor	Ovary/Fallopian Tube	Ovarian Epithelial Tumor	4.98732	Other
ACH-000948	-1.18758	2313287	Esophagogastric Adenocarcinoma	Esophagus/Stomach	Esophagogastric Adenocarcinoma	4.40327	Other
ACH-000922	-0.634292	RCHACV	B-Lymphoblastic Leukemia/Lymphoma	Lymphoid	B-Lymphoblastic Leukemia/Lymphoma	4.3799	Other
ACH-000953	-0.638395	SUPT1	T-Lymphoblastic Leukemia/Lymphoma	Lymphoid	T-Lymphoblastic Leukemia/Lymphoma	5.21335	Other
ACH-000957	-1.04261	LS180	Colorectal Adenocarcinoma	Bowel	Colorectal Adenocarcinoma	4.64904	Other
ACH-000958	-1.01757	SW48	Colorectal Adenocarcinoma	Bowel	Colorectal Adenocarcinoma	4.99322	Other
ACH-000960	-0.764155	REH	B-Lymphoblastic Leukemia/Lymphoma	Lymphoid	B-Lymphoblastic Leukemia/Lymphoma	5.01123	Other
ACH-000961	-0.402567	ISHIKAWAHERAKLIO02ER	Endometrial Carcinoma	Uterus	Endometrial Carcinoma	4.15704	Other
ACH-000962	-1.02335	OC314	Ovarian Epithelial Tumor	Ovary/Fallopian Tube	Ovarian Epithelial Tumor	5.02503	Other
ACH-000965	-1.20479	RL952	Endometrial Carcinoma	Uterus	Endometrial Carcinoma	4.05137	Other
ACH-000966	-0.893129	IGROV1	Ovarian Epithelial Tumor	Ovary/Fallopian Tube	Ovarian Epithelial Tumor	4.35332	Other
ACH-000968	-0.583209	COLO792	Melanoma	Skin	Melanoma	3.16027	Other
ACH-000969	-1.10707	KM12	Colorectal Adenocarcinoma	Bowel	Colorectal Adenocarcinoma	3.32481	Other
ACH-000971	-0.760641	HCT116	Colorectal Adenocarcinoma	Bowel	Colorectal Adenocarcinoma	4.96809	Other
ACH-000973	-0.754401	639V	Urethral Cancer	Bladder/Urinary Tract	Urethral Cancer	4.39575	Other
ACH-000975	-0.709201	HCC2450	Non-Small Cell Lung Cancer	Lung	Non-Small Cell Lung Cancer	5.15745	Other
ACH-000976	-0.636831	HUCCT1	Intraductal Papillary Neoplasm of the Bile Duct	Biliary Tract	Intraductal Papillary Neoplasm of the Bile Duct	2.82171	Other
ACH-000977	-0.793718	LNCAPCLONEFGC	Prostate Adenocarcinoma	Prostate	Prostate Adenocarcinoma	4.60999	Other
ACH-000956	-0.638719	22RV1	Prostate Adenocarcinoma	Prostate	Prostate Adenocarcinoma	4.93876	Other
ACH-000833	-0.922395	RH30	Rhabdomyosarcoma	Soft Tissue	Rhabdomyosarcoma	5.03254	Other
ACH-001528	-0.792204	IHH4	Well-Differentiated Thyroid Cancer	Thyroid	Well-Differentiated Thyroid Cancer	4.44493	Other
ACH-001530	-0.475765	JEG3	Gestational Trophoblastic Disease	Uterus	Gestational Trophoblastic Disease	4.20867	Other
ACH-002069	-0.629373	HSOS1	Osteosarcoma	Bone	Osteosarcoma	4.14405	Other
ACH-002070	-0.537596	HKBMM	Meningothelial Tumor	CNS/Brain	Meningothelial Tumor	4.88411	Other
ACH-002077	-0.960311	LU165	Lung Neuroendocrine Tumor	Lung	Lung Neuroendocrine Tumor	5.33664	Other
ACH-002080	-0.90499	TN2	Neuroblastoma	Peripheral Nervous System	Neuroblastoma	4.32409	Other
ACH-002083	-0.853892	NB69	Neuroblastoma	Peripheral Nervous System	Neuroblastoma		Other
ACH-002084	-0.606168	MMAC	Melanoma	Skin	Melanoma	4.98504	Other
ACH-002105	-0.725907	ES4	Ewing Sarcoma	Bone	Ewing Sarcoma		Other
ACH-002106	-0.672347	ES5	Ewing Sarcoma	Bone	Ewing Sarcoma		Other
ACH-002109	-0.813864	ES8	Ewing Sarcoma	Bone	Ewing Sarcoma		Other
ACH-002110	-1.12232	EW1	Ewing Sarcoma	Bone	Ewing Sarcoma		Other
ACH-002114	-0.813608	EW16	Ewing Sarcoma	Bone	Ewing Sarcoma		Other
ACH-002116	-1.0515	EW22	Ewing Sarcoma	Bone	Ewing Sarcoma		Other
ACH-002119	-1.11435	EW7	Ewing Sarcoma	Bone	Ewing Sarcoma		Other
ACH-002140	-0.840504	HEY	Ovarian Epithelial Tumor	Ovary/Fallopian Tube	Ovarian Epithelial Tumor		Other
ACH-002141	-1.55854	HSC39	Esophagogastric Adenocarcinoma	Esophagus/Stomach	Esophagogastric Adenocarcinoma		Other
ACH-002143	-0.700276	ISTMEL1	Melanoma	Skin	Melanoma		Other
ACH-002150	-1.13441	LB1047RCC	Renal Cell Carcinoma	Kidney	Renal Cell Carcinoma		Other
ACH-002156	-0.500406	LC1SQ	Non-Small Cell Lung Cancer	Lung	Non-Small Cell Lung Cancer		Other
ACH-002160	-0.774131	MCIXC	Ewing Sarcoma	Bone	Ewing Sarcoma		Other
ACH-002179	-0.737075	OCUBM	Invasive Breast Carcinoma	Breast	Invasive Breast Carcinoma		Other
ACH-002181	-1.07363	OVCA420	Ovarian Epithelial Tumor	Ovary/Fallopian Tube	Ovarian Epithelial Tumor		Other
ACH-002183	-1.05802	OVMIU	Ovarian Epithelial Tumor	Ovary/Fallopian Tube	Ovarian Epithelial Tumor		Other
ACH-002186	-1.13869	PL4	Pancreatic Adenocarcinoma	Pancreas	Pancreatic Adenocarcinoma		Other
ACH-002189	-0.213911	RCCFG2	Renal Cell Carcinoma	Kidney	Renal Cell Carcinoma		Other
ACH-002198	-0.834206	SCH	Extra Gonadal Germ Cell Tumor	Other	Extra Gonadal Germ Cell Tumor		Other
ACH-002202	-1.3022	TMK1	Esophagogastric Adenocarcinoma	Esophagus/Stomach	Esophagogastric Adenocarcinoma		Other
ACH-002210	-1.28725	ARH77	Non-Cancerous	Myeloid	Non-Cancerous		Other
ACH-002212	-0.690346	BB30HNC	Head and Neck Squamous Cell Carcinoma	Head and Neck	Head and Neck Squamous Cell Carcinoma		Other
ACH-002217	0.273799	BE2M17	Neuroblastoma	Peripheral Nervous System	Neuroblastoma		Other
ACH-002067	-0.832465	NOS1	Osteosarcoma	Bone	Osteosarcoma	4.29205	Other
ACH-002228	-0.600298	D423MG	Diffuse Glioma	CNS/Brain	Diffuse Glioma		Other
ACH-002066	-0.726146	HSSCH2	Nerve Sheath Tumor	Peripheral Nervous System	Nerve Sheath Tumor	5.52732	Other
ACH-002061	-0.73648	P2URK562	Myeloproliferative Neoplasms	Myeloid	Myeloproliferative Neoplasms	3.5008	Other
ACH-001997	-0.731075	ECC2	Intraductal Papillary Neoplasm of the Bile Duct	Biliary Tract	Intraductal Papillary Neoplasm of the Bile Duct	3.95977	Other
ACH-001999	-0.823768	9505BIK	Pancreatic Adenocarcinoma	Pancreas	Pancreatic Adenocarcinoma	2.96532	Other
ACH-002001	-0.585547	A375SKINCJ1	Melanoma	Skin	Melanoma	5.07639	Other
ACH-002002	-0.745776	A375SKINCJ2	Melanoma	Skin	Melanoma	5.04308	Other
ACH-002003	-0.876067	A375SKINCJ3	Melanoma	Skin	Melanoma	4.97039	Other
ACH-002005	-0.712174	SKMEL19	Melanoma	Skin	Melanoma	4.53605	Other
ACH-002014	-0.239634	MEL270	Ocular Melanoma	Eye	Ocular Melanoma	3.54102	Other
ACH-002015	-0.829928	MEL285	Ocular Melanoma	Eye	Ocular Melanoma	5.16591	Other
ACH-002016	-0.783994	MEL290	Ocular Melanoma	Eye	Ocular Melanoma	4.94017	Other
ACH-002018	-0.947098	OMM25	Ocular Melanoma	Eye	Ocular Melanoma	4.11187	Other
ACH-002019	-0.781219	HOKUG	Glassy Cell Carcinoma of the Cervix	Cervix	Glassy Cell Carcinoma of the Cervix	4.43496	Other
ACH-002020	-1.10074	SKGIIIA	Cervical Squamous Cell Carcinoma	Cervix	Cervical Squamous Cell Carcinoma	3.69488	Other
ACH-002021	-0.96451	T3M3	Gestational Trophoblastic Disease	Uterus	Gestational Trophoblastic Disease	3.76447	Other
ACH-002023	-0.714716	TGBC18TKB	Ampullary Carcinoma	Ampulla of Vater	Ampullary Carcinoma	4.54473	Other
ACH-002024	-0.85311	ECC4	Colorectal Adenocarcinoma	Bowel	Colorectal Adenocarcinoma	4.51538	Other
ACH-002025	-0.913545	TT1TKB	Colorectal Adenocarcinoma	Bowel	Colorectal Adenocarcinoma	3.29131	Other
ACH-002027	-1.21743	HOUAI	Endometrial Carcinoma	Uterus	Endometrial Carcinoma	1.67356	Other
ACH-002029	-0.83217	SAS	Head and Neck Squamous Cell Carcinoma	Head and Neck	Head and Neck Squamous Cell Carcinoma	4.31615	Other
ACH-002035	-0.890433	LCAM1	Non-Small Cell Lung Cancer	Lung	Non-Small Cell Lung Cancer	5.38267	Other
ACH-002039	-1.04144	PK8	Pancreatic Adenocarcinoma	Pancreas	Pancreatic Adenocarcinoma	4.31832	Other
ACH-002041	-0.741135	HOTHC	Anaplastic Thyroid Cancer	Thyroid	Anaplastic Thyroid Cancer	4.40531	Other
ACH-002042	-1.09652	T3M5	Head and Neck Squamous Cell Carcinoma	Head and Neck	Head and Neck Squamous Cell Carcinoma	4.75649	Other
ACH-002043	-0.681536	CA922	Head and Neck Squamous Cell Carcinoma	Head and Neck	Head and Neck Squamous Cell Carcinoma	3.81455	Other
ACH-002044	-0.759101	HSQ89	Head and Neck Squamous Cell Carcinoma	Head and Neck	Head and Neck Squamous Cell Carcinoma	4.34767	Other
ACH-002045	-1.03735	HO1U1	Head and Neck Squamous Cell Carcinoma	Head and Neck	Head and Neck Squamous Cell Carcinoma	4.8674	Other
ACH-002046	-1.00268	HTMMT	Endometrial Carcinoma	Uterus	Endometrial Carcinoma	5.32409	Other
ACH-002048	-0.898864	RMSYM	Rhabdomyosarcoma	Soft Tissue	Rhabdomyosarcoma	4.32193	Other
ACH-002051	-0.683954	LU134A	Lung Neuroendocrine Tumor	Lung	Lung Neuroendocrine Tumor	5.47897	Other
ACH-002059	-0.934349	P30OHK	B-Lymphoblastic Leukemia/Lymphoma	Lymphoid	B-Lymphoblastic Leukemia/Lymphoma	4.73606	Other
ACH-002062	-0.7836	SLVL	Non-Hodgkin Lymphoma	Lymphoid	Non-Hodgkin Lymphoma	3.94953	Other
ACH-002229	-0.256202	D502MG	Diffuse Glioma	CNS/Brain	Diffuse Glioma		Other
ACH-002230	-0.982681	D542MG	Diffuse Glioma	CNS/Brain	Diffuse Glioma		Other
ACH-002233	-0.850133	DIFI	Colorectal Adenocarcinoma	Bowel	Colorectal Adenocarcinoma		Other
ACH-002464	-0.989942	RPE1SS6	Non-Cancerous	Eye	Non-Cancerous	4.49185	Other
ACH-002465	-1.29273	RPE1SS119	Non-Cancerous	Eye	Non-Cancerous	4.42828	Other
ACH-002467	-0.613935	RPE1SS51	Non-Cancerous	Eye	Non-Cancerous	4.37295	Other
ACH-002471	-0.551272	PSS008	Osteosarcoma	Bone	Osteosarcoma	5.22574	Other
ACH-002485	-1.02173	MAVER1	Non-Hodgkin Lymphoma	Lymphoid	Non-Hodgkin Lymphoma	4.45022	Other
ACH-002486	-0.659319	MESOV	Ovarian Epithelial Tumor	Ovary/Fallopian Tube	Ovarian Epithelial Tumor	4.7252	Other
ACH-002508	-0.934452	WM3211	Melanoma	Skin	Melanoma	4.08321	Other
ACH-002510	-0.943382	M040416	Melanoma	Skin	Melanoma	4.21956	Other
ACH-002511	-0.786457	M140325	Melanoma	Skin	Melanoma	4.84398	Other
ACH-002512	-0.738912	MM160113	Melanoma	Skin	Melanoma	4.05137	Other
ACH-002523	-0.677385	SNU739	Hepatocellular Carcinoma	Liver	Hepatocellular Carcinoma	5.28096	Other
ACH-002526	-0.94435	SNU1327	Non-Small Cell Lung Cancer	Lung	Non-Small Cell Lung Cancer	4.34483	Other
ACH-002531	-1.07217	SNU2535	Non-Small Cell Lung Cancer	Lung	Non-Small Cell Lung Cancer	4.44228	Other
ACH-002647	-0.972245	CCC5	Intraductal Papillary Neoplasm of the Bile Duct	Biliary Tract	Intraductal Papillary Neoplasm of the Bile Duct	4.72083	Other
ACH-002650	-0.866258	ETCC016	Non-Small Cell Lung Cancer	Lung	Non-Small Cell Lung Cancer	4.70543	Other
ACH-002654	-0.559469	JVE015	Colorectal Adenocarcinoma	Bowel	Colorectal Adenocarcinoma	4.90159	Other
ACH-002659	-1.03672	JVE127	Colorectal Adenocarcinoma	Bowel	Colorectal Adenocarcinoma	3.62059	Other
ACH-002664	-0.696799	JVE253	Colorectal Adenocarcinoma	Bowel	Colorectal Adenocarcinoma	4.79597	Other
ACH-002669	-0.756231	KP363T	Colorectal Adenocarcinoma	Bowel	Colorectal Adenocarcinoma	3.70598	Other
ACH-002672	-0.803883	MAPACHS77	Pancreatic Adenocarcinoma	Pancreas	Pancreatic Adenocarcinoma	4.393	Other
ACH-002680	-0.700278	170MGBA	Diffuse Glioma	CNS/Brain	Diffuse Glioma	5.46891	Other
ACH-002687	-0.885481	WM3772F	Ocular Melanoma	Eye	Ocular Melanoma	4.25927	Other
ACH-002693	-0.731784	S462	Nerve Sheath Tumor	Peripheral Nervous System	Nerve Sheath Tumor	4.60644	Other
ACH-002710	-0.731063	MPNST724	Nerve Sheath Tumor	Peripheral Nervous System	Nerve Sheath Tumor	5.31179	Other
ACH-002785	-0.630124	NCCLMS1C1	Leiomyosarcoma	Soft Tissue	Leiomyosarcoma	4.74953	Other
ACH-002799	-0.704072	NCCMPNST1C1	Nerve Sheath Tumor	Peripheral Nervous System	Nerve Sheath Tumor	5.21723	Other
ACH-002800	-0.975327	NCCMPNST2C1	Nerve Sheath Tumor	Peripheral Nervous System	Nerve Sheath Tumor	4.63169	Other
ACH-002834	-0.612801	PSS131R	Osteosarcoma	Bone	Osteosarcoma	4.32769	Other
ACH-002847	-0.649933	YUHOIN0650	Melanoma	Skin	Melanoma	4.18031	Other
ACH-002463	-1.07922	RPE1SS77	Non-Cancerous	Eye	Non-Cancerous	4.33485	Other
ACH-002462	-0.55768	RPE1SS48	Non-Cancerous	Eye	Non-Cancerous	4.50208	Other
ACH-002461	-0.852739	RVH421SKINFV1	Melanoma	Skin	Melanoma	4.63807	Other
ACH-002460	-0.915116	HT144SKINFV2	Melanoma	Skin	Melanoma	5.08279	Other
ACH-002234	-0.824817	DOK	Head and Neck Carcinoma, Other	Head and Neck	Head and Neck Carcinoma, Other		Other
ACH-002239	-1.50536	H3118	Salivary Carcinoma	Head and Neck	Salivary Carcinoma		Other
ACH-002243	-1.00948	HCE4	Esophageal Squamous Cell Carcinoma	Esophagus/Stomach	Esophageal Squamous Cell Carcinoma		Other
ACH-002247	-1.06831	IM9	Non-Cancerous	Myeloid	Non-Cancerous		Other
ACH-002249	-0.879271	JHU011	Head and Neck Squamous Cell Carcinoma	Head and Neck	Head and Neck Squamous Cell Carcinoma		Other
ACH-002250	-0.470799	JHU022	Head and Neck Squamous Cell Carcinoma	Head and Neck	Head and Neck Squamous Cell Carcinoma		Other
ACH-002251	-0.703498	JHU029	Head and Neck Squamous Cell Carcinoma	Head and Neck	Head and Neck Squamous Cell Carcinoma		Other
ACH-002257	-0.640608	KINGS1	Diffuse Glioma	CNS/Brain	Diffuse Glioma		Other
ACH-002261	-0.244075	KPNYS	Neuroblastoma	Peripheral Nervous System	Neuroblastoma		Other
ACH-002263	-0.908557	KYSE220	Esophageal Squamous Cell Carcinoma	Esophagus/Stomach	Esophageal Squamous Cell Carcinoma		Other
ACH-002265	-1.54454	LB771HNC	Head and Neck Squamous Cell Carcinoma	Head and Neck	Head and Neck Squamous Cell Carcinoma		Other
ACH-002269	-1.2191	LNZTA3WT4	Diffuse Glioma	CNS/Brain	Diffuse Glioma		Other
ACH-002278	-0.767211	NB10	Neuroblastoma	Peripheral Nervous System	Neuroblastoma		Other
ACH-002280	-0.414249	NB13	Neuroblastoma	Peripheral Nervous System	Neuroblastoma		Other
ACH-001993	-0.782337	NALM16	B-Lymphoblastic Leukemia/Lymphoma	Lymphoid	B-Lymphoblastic Leukemia/Lymphoma	4.32912	Other
ACH-002282	0.16206	NB17	Neuroblastoma	Peripheral Nervous System	Neuroblastoma		Other
ACH-002284	-1.00126	NB6	Neuroblastoma	Peripheral Nervous System	Neuroblastoma		Other
ACH-002285	-0.77476	NB7	Neuroblastoma	Peripheral Nervous System	Neuroblastoma		Other
ACH-002291	-1.0089	NTERA2CLD1	Non-Seminomatous Germ Cell Tumor	Testis	Non-Seminomatous Germ Cell Tumor	4.23726	Other
ACH-002294	-1.01498	PCI15A	Head and Neck Squamous Cell Carcinoma	Head and Neck	Head and Neck Squamous Cell Carcinoma		Other
ACH-002295	-0.669777	PCI30	Head and Neck Squamous Cell Carcinoma	Head and Neck	Head and Neck Squamous Cell Carcinoma		Other
ACH-002296	-0.828804	PCI38	Head and Neck Squamous Cell Carcinoma	Head and Neck	Head and Neck Squamous Cell Carcinoma		Other
ACH-002297	-0.930549	PCI4B	Head and Neck Squamous Cell Carcinoma	Head and Neck	Head and Neck Squamous Cell Carcinoma		Other
ACH-002298	-0.671016	PCI6A	Head and Neck Squamous Cell Carcinoma	Head and Neck	Head and Neck Squamous Cell Carcinoma		Other
ACH-002304	-1.30552	SKMG1	Diffuse Glioma	CNS/Brain	Diffuse Glioma		Other
ACH-002305	-1.03222	SKN3	Head and Neck Squamous Cell Carcinoma	Head and Neck	Head and Neck Squamous Cell Carcinoma		Other
ACH-002399	-0.921175	21NT	Invasive Breast Carcinoma	Breast	Invasive Breast Carcinoma		Other
ACH-002446	-0.590768	CCLFUPGI0005T	Esophagogastric Adenocarcinoma	Esophagus/Stomach	Esophagogastric Adenocarcinoma	2.83592	Other
ACH-002458	-0.863217	HT144SKINFV1	Melanoma	Skin	Melanoma	5.19377	Other
ACH-002459	-0.901497	HT144SKINFV3	Melanoma	Skin	Melanoma	4.904	Other
ACH-002283	-1.04886	NB5	Neuroblastoma	Peripheral Nervous System	Neuroblastoma		Other
ACH-001992	-0.644978	ONE58	Pleural Mesothelioma	Pleura	Pleural Mesothelioma	5.3799	Other
ACH-001986	-1.0554	NZM42	Melanoma	Skin	Melanoma	4.26303	Other
ACH-001982	-0.840156	NZM3	Melanoma	Skin	Melanoma	4.30451	Other
ACH-001611	-0.844225	NP8	Diffuse Glioma	CNS/Brain	Diffuse Glioma	5.24298	Other
ACH-001616	-0.730085	OCILY18	Non-Hodgkin Lymphoma	Lymphoid	Non-Hodgkin Lymphoma	3.22497	Other
ACH-001618	-0.497465	OCIM2	Acute Myeloid Leukemia	Myeloid	Acute Myeloid Leukemia	3.33342	Other
ACH-001619	-0.614711	OCUG1	Intracholecystic Papillary Neoplasm	Biliary Tract	Intracholecystic Papillary Neoplasm	3.38128	Other
ACH-001622	-0.953745	ONDA7	Diffuse Glioma	CNS/Brain	Diffuse Glioma	3.67129	Other
ACH-001623	-0.942784	ONDA8	Diffuse Glioma	CNS/Brain	Diffuse Glioma	5.75995	Other
ACH-001624	-0.587577	ONDA9	Diffuse Glioma	CNS/Brain	Diffuse Glioma	4.50906	Other
ACH-001625	-0.685539	OSC19	Head and Neck Squamous Cell Carcinoma	Head and Neck	Head and Neck Squamous Cell Carcinoma	4.15462	Other
ACH-001626	-0.298412	OSC20	Head and Neck Squamous Cell Carcinoma	Head and Neck	Head and Neck Squamous Cell Carcinoma	4.63981	Other
ACH-001627	-0.909479	P4E6	Prostate Adenocarcinoma	Prostate	Prostate Adenocarcinoma	3.03914	Other
ACH-001628	-0.709285	PEA1	Ovarian Epithelial Tumor	Ovary/Fallopian Tube	Ovarian Epithelial Tumor	4.27277	Other
ACH-001630	-0.956485	PEO1	Ovarian Epithelial Tumor	Ovary/Fallopian Tube	Ovarian Epithelial Tumor	2.01792	Other
ACH-001632	-0.488397	PEO4	Ovarian Epithelial Tumor	Ovary/Fallopian Tube	Ovarian Epithelial Tumor	1.94486	Other
ACH-001634	-0.963082	PGA1	Non-Hodgkin Lymphoma	Lymphoid	Non-Hodgkin Lymphoma	2.34483	Other
ACH-001639	-0.818082	ROS50	Non-Hodgkin Lymphoma	Lymphoid	Non-Hodgkin Lymphoma		Other
ACH-001641	-0.749821	SAT	Head and Neck Squamous Cell Carcinoma	Head and Neck	Head and Neck Squamous Cell Carcinoma	5.08023	Other
ACH-001645	-0.854673	SEKI	Melanoma	Skin	Melanoma	5.1635	Other
ACH-001647	-0.82503	SHI1	Acute Myeloid Leukemia	Myeloid	Acute Myeloid Leukemia	4.23573	Other
ACH-001648	-0.878852	SHMAC4	Prostate Adenocarcinoma	Prostate	Prostate Adenocarcinoma	4.04264	Other
ACH-001649	-1.02487	SHMAC5	Prostate Adenocarcinoma	Prostate	Prostate Adenocarcinoma	3.69822	Other
ACH-001650	-1.02002	SISO	Cervical Adenocarcinoma	Cervix	Cervical Adenocarcinoma	4.44095	Other
ACH-001651	-0.551706	SKGI	Cervical Squamous Cell Carcinoma	Cervix	Cervical Squamous Cell Carcinoma	4.30086	Other
ACH-001652	-0.639067	SKGII	Cervical Squamous Cell Carcinoma	Cervix	Cervical Squamous Cell Carcinoma	4.76394	Other
ACH-001653	-0.94582	SKGT2	Esophagogastric Adenocarcinoma	Esophagus/Stomach	Esophagogastric Adenocarcinoma	3.26754	Other
ACH-001654	-0.873226	SKGT4	Esophagogastric Adenocarcinoma	Esophagus/Stomach	Esophagogastric Adenocarcinoma	4.92552	Other
ACH-001655	-0.562589	SKN	Uterine Sarcoma/Mesenchymal	Uterus	Uterine Sarcoma/Mesenchymal	2.91265	Other
ACH-001656	-0.667342	SKNO1	Acute Myeloid Leukemia	Myeloid	Acute Myeloid Leukemia	4.1102	Other
ACH-001664	-0.994245	SNU638	Esophagogastric Adenocarcinoma	Esophagus/Stomach	Esophagogastric Adenocarcinoma	3.70929	Other
ACH-001668	-0.581272	SUSA	Non-Seminomatous Germ Cell Tumor	Testis	Non-Seminomatous Germ Cell Tumor	2.71149	Other
ACH-001610	-0.710632	NP5	Diffuse Glioma	CNS/Brain	Diffuse Glioma	5.02281	Other
ACH-001609	-1.00289	NP3	Diffuse Glioma	CNS/Brain	Diffuse Glioma	4.56071	Other
ACH-001608	-0.749755	NP2	Diffuse Glioma	CNS/Brain	Diffuse Glioma	4.39849	Other
ACH-001607	-0.48129	NOZ	Intracholecystic Papillary Neoplasm	Biliary Tract	Intracholecystic Papillary Neoplasm	4.73335	Other
ACH-001532	-0.73854	JMURTK2	Rhabdoid Cancer	Kidney	Rhabdoid Cancer	4.12681	Other
ACH-001533	-0.889397	KARPAS1718	Non-Hodgkin Lymphoma	Lymphoid	Non-Hodgkin Lymphoma	2.5008	Other
ACH-001536	-1.07048	KKU100	Intraductal Papillary Neoplasm of the Bile Duct	Biliary Tract	Intraductal Papillary Neoplasm of the Bile Duct	2.67582	Other
ACH-001538	-0.727133	KKU213	Intraductal Papillary Neoplasm of the Bile Duct	Biliary Tract	Intraductal Papillary Neoplasm of the Bile Duct	4.44559	Other
ACH-001539	-0.765823	KML1	Non-Hodgkin Lymphoma	Lymphoid	Non-Hodgkin Lymphoma	3.45022	Other
ACH-001542	-0.904286	KON	Head and Neck Squamous Cell Carcinoma	Head and Neck	Head and Neck Squamous Cell Carcinoma	4.1334	Other
ACH-001543	-0.814021	KOSC2	Head and Neck Squamous Cell Carcinoma	Head and Neck	Head and Neck Squamous Cell Carcinoma	4.02945	Other
ACH-001544	-1.89603	KYAE1	Esophagogastric Adenocarcinoma	Esophagus/Stomach	Esophagogastric Adenocarcinoma		Other
ACH-001547	-1.06269	LO68	Pleural Mesothelioma	Pleura	Pleural Mesothelioma	5.06178	Other
ACH-001548	-0.936665	LS	Neuroblastoma	Peripheral Nervous System	Neuroblastoma	4.86196	Other
ACH-001549	-0.822344	LU135	Lung Neuroendocrine Tumor	Lung	Lung Neuroendocrine Tumor	4.71754	Other
ACH-001550	-0.938615	MCC13	Merkel Cell Carcinoma	Skin	Merkel Cell Carcinoma	4.9364	Other
ACH-001551	-0.719844	MCC142	Merkel Cell Carcinoma	Skin	Merkel Cell Carcinoma	4.58436	Other
ACH-001554	-0.721823	MEL202	Ocular Melanoma	Eye	Ocular Melanoma	4.08151	Other
ACH-001669	-0.834561	TANOUE	B-Lymphoblastic Leukemia/Lymphoma	Lymphoid	B-Lymphoblastic Leukemia/Lymphoma	3.42895	Other
ACH-001555	-0.734769	MERO14	Pleural Mesothelioma	Pleura	Pleural Mesothelioma	5.0197	Other
ACH-001558	-0.432688	MERO48A	Pleural Mesothelioma	Pleura	Pleural Mesothelioma	4.97177	Other
ACH-001559	-1.30618	MERO82	Pleural Mesothelioma	Pleura	Pleural Mesothelioma	4.53169	Other
ACH-001560	-0.583795	MERO83	Pleural Mesothelioma	Pleura	Pleural Mesothelioma	4.80581	Other
ACH-001562	-0.736871	MERO95	Pleural Mesothelioma	Pleura	Pleural Mesothelioma	4.52482	Other
ACH-001563	-1.07789	MM127	Melanoma	Skin	Melanoma	4.32193	Other
ACH-001566	-0.800949	MM370	Melanoma	Skin	Melanoma	2.70266	Other
ACH-001567	-0.790256	MM383	Melanoma	Skin	Melanoma	5.12184	Other
ACH-001568	-1.21968	MM386	Melanoma	Skin	Melanoma	2.37573	Other
ACH-001570	-1.0802	MM426	Melanoma	Skin	Melanoma	4.87036	Other
ACH-001574	-0.809741	MOLM14	Acute Myeloid Leukemia	Myeloid	Acute Myeloid Leukemia	2.37573	Other
ACH-001577	-0.33505	MUTZ8	Acute Myeloid Leukemia	Myeloid	Acute Myeloid Leukemia	3.0635	Other
ACH-001603	0.0364782	NH12	Neuroblastoma	Peripheral Nervous System	Neuroblastoma	4.8674	Other
ACH-001605	-1.36838	NO10	Diffuse Glioma	CNS/Brain	Diffuse Glioma	5.1206	Other
ACH-001606	-0.807419	NO11	Diffuse Glioma	CNS/Brain	Diffuse Glioma		Other
ACH-001556	-0.814477	MERO25	Pleural Mesothelioma	Pleura	Pleural Mesothelioma	7.21179	Other
ACH-001529	-0.81303	JAR	Gestational Trophoblastic Disease	Uterus	Gestational Trophoblastic Disease	3.47508	Other
ACH-001670	-0.872157	TASK1	Embryonal Tumor	CNS/Brain	Embryonal Tumor	3.6565	Other
ACH-001674	-0.708426	TGW	Neuroblastoma	Peripheral Nervous System	Neuroblastoma	4.82782	Other
ACH-001814	-0.52358	OS252	Osteosarcoma	Bone	Osteosarcoma	4.86047	Other
ACH-001819	-1.04921	MFM223	Invasive Breast Carcinoma	Breast	Invasive Breast Carcinoma	4.19771	Other
ACH-001820	-1.36437	COLO824	Breast Neoplasm, NOS	Breast	Breast Neoplasm, NOS	4.8505	Other
ACH-001834	-0.83544	ICC10	Intraductal Papillary Neoplasm of the Bile Duct	Biliary Tract	Intraductal Papillary Neoplasm of the Bile Duct	4.98413	Other
ACH-001835	-0.867858	ICC106	Intraductal Papillary Neoplasm of the Bile Duct	Biliary Tract	Intraductal Papillary Neoplasm of the Bile Duct	4.38128	Other
ACH-001836	-0.684497	ICC108	Intraductal Papillary Neoplasm of the Bile Duct	Biliary Tract	Intraductal Papillary Neoplasm of the Bile Duct	4.28762	Other
ACH-001838	-0.687303	ICC12	Intraductal Papillary Neoplasm of the Bile Duct	Biliary Tract	Intraductal Papillary Neoplasm of the Bile Duct	3.38681	Other
ACH-001839	-0.757015	ICC137	Intraductal Papillary Neoplasm of the Bile Duct	Biliary Tract	Intraductal Papillary Neoplasm of the Bile Duct	3.82069	Other
ACH-001841	-0.841882	ICC15	Intraductal Papillary Neoplasm of the Bile Duct	Biliary Tract	Intraductal Papillary Neoplasm of the Bile Duct	3.87971	Other
ACH-001842	-0.866978	ICC2	Intraductal Papillary Neoplasm of the Bile Duct	Biliary Tract	Intraductal Papillary Neoplasm of the Bile Duct	3.82171	Other
ACH-001843	-0.696736	ICC3	Intraductal Papillary Neoplasm of the Bile Duct	Biliary Tract	Intraductal Papillary Neoplasm of the Bile Duct	3.66789	Other
ACH-001844	-0.885747	ICC4	Intraductal Papillary Neoplasm of the Bile Duct	Biliary Tract	Intraductal Papillary Neoplasm of the Bile Duct	3.47768	Other
ACH-001848	-0.64804	ICC8	Intraductal Papillary Neoplasm of the Bile Duct	Biliary Tract	Intraductal Papillary Neoplasm of the Bile Duct	3.15218	Other
ACH-001849	-0.676394	ICC9	Intraductal Papillary Neoplasm of the Bile Duct	Biliary Tract	Intraductal Papillary Neoplasm of the Bile Duct	3.80839	Other
ACH-001850	-0.874771	G415	Intracholecystic Papillary Neoplasm	Biliary Tract	Intracholecystic Papillary Neoplasm	4.35966	Other
ACH-001852	-0.908868	HKGZCC	Intraductal Papillary Neoplasm of the Bile Duct	Biliary Tract	Intraductal Papillary Neoplasm of the Bile Duct	3.78973	Other
ACH-001856	-0.861616	RBE	Intraductal Papillary Neoplasm of the Bile Duct	Biliary Tract	Intraductal Papillary Neoplasm of the Bile Duct	4.06091	Other
ACH-001857	-1.18063	SG231	Intraductal Papillary Neoplasm of the Bile Duct	Biliary Tract	Intraductal Papillary Neoplasm of the Bile Duct	3.15704	Other
ACH-001858	-0.678257	SSP25	Intraductal Papillary Neoplasm of the Bile Duct	Biliary Tract	Intraductal Papillary Neoplasm of the Bile Duct	4.41684	Other
ACH-001861	-1.22389	TGBC1TKB	Intracholecystic Papillary Neoplasm	Biliary Tract	Intracholecystic Papillary Neoplasm	4.3067	Other
ACH-001862	-0.714708	TGBC52TKB	Ampullary Carcinoma	Ampulla of Vater	Ampullary Carcinoma	4.55949	Other
ACH-001863	-0.730568	TKKK	Intraductal Papillary Neoplasm of the Bile Duct	Biliary Tract	Intraductal Papillary Neoplasm of the Bile Duct	3.51475	Other
ACH-001864	-1.03088	YSCCC	Intraductal Papillary Neoplasm of the Bile Duct	Biliary Tract	Intraductal Papillary Neoplasm of the Bile Duct	5.00135	Other
ACH-001959	-0.808076	CCLP1	Intraductal Papillary Neoplasm of the Bile Duct	Biliary Tract	Intraductal Papillary Neoplasm of the Bile Duct	4.66619	Other
ACH-001960	-0.758488	CCSW1	Intraductal Papillary Neoplasm of the Bile Duct	Biliary Tract	Intraductal Papillary Neoplasm of the Bile Duct	4.23879	Other
ACH-001961	-0.745172	GB2	Intracholecystic Papillary Neoplasm	Biliary Tract	Intracholecystic Papillary Neoplasm	3.91073	Other
ACH-001970	-0.788114	MM253	Melanoma	Skin	Melanoma	4.67412	Other
ACH-001973	-1.20848	MM485	Melanoma	Skin	Melanoma	5.66818	Other
ACH-001977	-0.833649	NO36	Pleural Mesothelioma	Pleura	Pleural Mesothelioma	5.01748	Other
ACH-001804	-0.823518	LPS510	Liposarcoma	Soft Tissue	Liposarcoma	4.02768	Other
ACH-001802	-0.61095	LPS853	Liposarcoma	Soft Tissue	Liposarcoma	4.46401	Other
ACH-001799	-0.613853	LPS141	Liposarcoma	Soft Tissue	Liposarcoma	4.18824	Other
ACH-001796	-0.66805	95T1000	Liposarcoma	Soft Tissue	Liposarcoma	4.2032	Other
ACH-001675	-0.994311	TR146	Head and Neck Squamous Cell Carcinoma	Head and Neck	Head and Neck Squamous Cell Carcinoma		Other
ACH-001677	-1.02074	U2904	Non-Hodgkin Lymphoma	Lymphoid	Non-Hodgkin Lymphoma	4.42291	Other
ACH-001685	-0.702719	UHO1	Hodgkin Lymphoma	Lymphoid	Hodgkin Lymphoma	4.04789	Other
ACH-001687	-0.524525	UMRC3	Renal Cell Carcinoma	Kidney	Renal Cell Carcinoma	2.41954	Other
ACH-001688	-0.366662	UMRC7	Renal Cell Carcinoma	Kidney	Renal Cell Carcinoma	2.14405	Other
ACH-001690	-0.565835	UPCISCC026	Head and Neck Squamous Cell Carcinoma	Head and Neck	Head and Neck Squamous Cell Carcinoma	3.54102	Other
ACH-001691	-0.660739	UPCISCC029A	Head and Neck Squamous Cell Carcinoma	Head and Neck	Head and Neck Squamous Cell Carcinoma	5.15826	Other
ACH-001692	-0.66561	UPCISCC040	Head and Neck Squamous Cell Carcinoma	Head and Neck	Head and Neck Squamous Cell Carcinoma	4.2211	Other
ACH-001694	-0.843965	UPCISCC074	Head and Neck Squamous Cell Carcinoma	Head and Neck	Head and Neck Squamous Cell Carcinoma	4.95233	Other
ACH-001696	-0.837382	UPCISCC111	Head and Neck Squamous Cell Carcinoma	Head and Neck	Head and Neck Squamous Cell Carcinoma	2.33628	Other
ACH-001699	-0.668662	UPCISCC131	Head and Neck Squamous Cell Carcinoma	Head and Neck	Head and Neck Squamous Cell Carcinoma	4.33199	Other
ACH-001701	-0.715909	UPCISCC200	Head and Neck Squamous Cell Carcinoma	Head and Neck	Head and Neck Squamous Cell Carcinoma	3.77505	Other
ACH-001702	-0.952694	VAESBJ	Epithelioid Sarcoma	Soft Tissue	Epithelioid Sarcoma	3.853	Other
ACH-001707	-0.530904	WAOSEL	Non-Hodgkin Lymphoma	Lymphoid	Non-Hodgkin Lymphoma	2.82782	Other
ACH-001673	-0.965644	TFK1	Intraductal Papillary Neoplasm of the Bile Duct	Biliary Tract	Intraductal Papillary Neoplasm of the Bile Duct	3.52356	Other
ACH-001709	-0.661162	WSUNHL	Non-Hodgkin Lymphoma	Lymphoid	Non-Hodgkin Lymphoma	3.89918	Other
ACH-001715	-1.00879	CAL72	Osteosarcoma	Bone	Osteosarcoma	4.76129	Other
ACH-001719	-1.00261	OCIC4P	Ovarian Epithelial Tumor	Ovary/Fallopian Tube	Ovarian Epithelial Tumor	3.50208	Other
ACH-001735	-0.727807	SEMK2	B-Lymphoblastic Leukemia/Lymphoma	Lymphoid	B-Lymphoblastic Leukemia/Lymphoma	3.60644	Other
ACH-001736	-0.85014	HB1119	B-Lymphoblastic Leukemia/Lymphoma	Lymphoid	B-Lymphoblastic Leukemia/Lymphoma	3.99729	Other
ACH-001737	-0.729129	CTV1DM	Non-Hodgkin Lymphoma	Lymphoid	Non-Hodgkin Lymphoma	4.0917	Other
ACH-001740	-0.779296	RH28	Rhabdomyosarcoma	Soft Tissue	Rhabdomyosarcoma	5.23304	Other
ACH-001745	-0.543225	RHJT	Rhabdomyosarcoma	Soft Tissue	Rhabdomyosarcoma	4.39094	Other
ACH-001750	-0.760251	TTC442	Rhabdomyosarcoma	Soft Tissue	Rhabdomyosarcoma	4.852	Other
ACH-001765	-0.570841	RH4	Rhabdomyosarcoma	Soft Tissue	Rhabdomyosarcoma	4.89239	Other
ACH-001786	-0.787412	SNU1544	Colorectal Adenocarcinoma	Bowel	Colorectal Adenocarcinoma	3.81147	Other
ACH-001791	-0.579671	LPS6	Liposarcoma	Soft Tissue	Liposarcoma	1.83592	Other
ACH-001793	-1.00024	LPS27	Liposarcoma	Soft Tissue	Liposarcoma	4.81506	Other
ACH-001794	-0.865454	93T449	Liposarcoma	Soft Tissue	Liposarcoma	4.62	Other
ACH-001795	-0.743274	94T778	Liposarcoma	Soft Tissue	Liposarcoma	4.41549	Other
ACH-001711	-0.815511	PFSK1	Embryonal Tumor	CNS/Brain	Embryonal Tumor	3.55827	Other
ACH-000832	-0.953592	CAL27	Head and Neck Squamous Cell Carcinoma	Head and Neck	Head and Neck Squamous Cell Carcinoma	5.1639	Other
ACH-000848	-0.890547	JHH7	Hepatocellular Carcinoma	Liver	Hepatocellular Carcinoma	5.07596	Other
ACH-000829	-0.754587	HUNS1	Non-Hodgkin Lymphoma	Lymphoid	Non-Hodgkin Lymphoma	4.68426	Other
ACH-000302	-0.927399	SNU1077	Endometrial Carcinoma	Uterus	Endometrial Carcinoma	3.90689	Other
ACH-000303	-1.31059	SNU5	Esophagogastric Adenocarcinoma	Esophagus/Stomach	Esophagogastric Adenocarcinoma	4.37851	Other
ACH-000304	-0.455674	WM115	Melanoma	Skin	Melanoma	5.57713	Other
ACH-000305	-0.864177	ECGI10	Esophageal Squamous Cell Carcinoma	Esophagus/Stomach	Esophageal Squamous Cell Carcinoma	4.67016	Other
ACH-000307	-0.736807	PK1	Pancreatic Adenocarcinoma	Pancreas	Pancreatic Adenocarcinoma	4.98094	Other
ACH-000308	-0.78616	EFO21	Ovarian Epithelial Tumor	Ovary/Fallopian Tube	Ovarian Epithelial Tumor	4.16912	Other
ACH-000310	-0.543806	IMR32	Neuroblastoma	Peripheral Nervous System	Neuroblastoma	5.57954	Other
ACH-000311	-1.24483	NCIH2122	Non-Small Cell Lung Cancer	Lung	Non-Small Cell Lung Cancer	3.94111	Other
ACH-000312	-0.69669	SKNBE2	Neuroblastoma	Peripheral Nervous System	Neuroblastoma	5.20046	Other
ACH-000313	-0.628792	KMRC3	Renal Cell Carcinoma	Kidney	Renal Cell Carcinoma	4.52857	Other
ACH-000315	-1.1249	KARPAS422	Non-Hodgkin Lymphoma	Lymphoid	Non-Hodgkin Lymphoma	4.66789	Other
ACH-000316	-0.77644	SNU886	Hepatocellular Carcinoma	Liver	Hepatocellular Carcinoma	4.98868	Other
ACH-000317	-0.634726	TUHR14TKB	Renal Cell Carcinoma	Kidney	Renal Cell Carcinoma	5.05181	Other
ACH-000318	-0.452791	TE10	Esophageal Squamous Cell Carcinoma	Esophagus/Stomach	Esophageal Squamous Cell Carcinoma	3.09085	Other
ACH-000296	-0.931553	OUMS23	Colorectal Adenocarcinoma	Bowel	Colorectal Adenocarcinoma	4.02148	Other
ACH-000319	-0.997127	MPP89	Pleural Mesothelioma	Pleura	Pleural Mesothelioma	4.87381	Other
ACH-000322	-0.68169	HT144	Melanoma	Skin	Melanoma	5.29756	Other
ACH-000323	-0.834106	42MGBA	Diffuse Glioma	CNS/Brain	Diffuse Glioma	4.26153	Other
ACH-000324	-0.775429	JHOC5	Ovarian Epithelial Tumor	Ovary/Fallopian Tube	Ovarian Epithelial Tumor	4.43829	Other
ACH-000325	-0.729923	SNU620	Esophagogastric Adenocarcinoma	Esophagus/Stomach	Esophagogastric Adenocarcinoma	5.23649	Other
ACH-000326	-1.118	JURLMK1	Myeloproliferative Neoplasms	Myeloid	Myeloproliferative Neoplasms	3.43162	Other
ACH-000329	-0.810818	CCFSTTG1	Diffuse Glioma	CNS/Brain	Diffuse Glioma	4.78031	Other
ACH-000330	-0.885664	EFM19	Invasive Breast Carcinoma	Breast	Invasive Breast Carcinoma	4.12184	Other
ACH-000331	-1.08196	ISTMES2	Pleural Mesothelioma	Pleura	Pleural Mesothelioma	4.90063	Other
ACH-000332	-0.747949	YAPC	Pancreatic Adenocarcinoma	Pancreas	Pancreatic Adenocarcinoma	5.00809	Other
ACH-000334	-0.897162	DB	Non-Hodgkin Lymphoma	Lymphoid	Non-Hodgkin Lymphoma	4.76288	Other
ACH-000335	-0.618264	MSTO211H	Pleural Mesothelioma	Pleura	Pleural Mesothelioma	4.65992	Other
ACH-000336	-1.10742	OCIAML3	Acute Myeloid Leukemia	Myeloid	Acute Myeloid Leukemia	3.90689	Other
ACH-000337	-0.870159	NCIH3122	Non-Small Cell Lung Cancer	Lung	Non-Small Cell Lung Cancer	4.31904	Other
ACH-000339	-0.969275	HCC461	Non-Small Cell Lung Cancer	Lung	Non-Small Cell Lung Cancer	4.41752	Other
ACH-000320	-1.16174	PSN1	Pancreatic Adenocarcinoma	Pancreas	Pancreatic Adenocarcinoma	5.20633	Other
ACH-000341	-0.767764	SKNFI	Neuroblastoma	Peripheral Nervous System	Neuroblastoma	6.37782	Other
ACH-000295	-0.688575	EM2	Myeloproliferative Neoplasms	Myeloid	Myeloproliferative Neoplasms	4.36036	Other
ACH-000293	-0.881867	KLE	Endometrial Carcinoma	Uterus	Endometrial Carcinoma	3.85599	Other
ACH-000251	-0.747298	NCIH2887	Non-Small Cell Lung Cancer	Lung	Non-Small Cell Lung Cancer	4.25096	Other
ACH-000253	-0.742729	COLO201	Colorectal Adenocarcinoma	Bowel	Colorectal Adenocarcinoma	4.53605	Other
ACH-000255	-0.813432	LMSU	Esophagogastric Adenocarcinoma	Esophagus/Stomach	Esophagogastric Adenocarcinoma	4.53419	Other
ACH-000256	-0.794919	COV318	Ovarian Epithelial Tumor	Ovary/Fallopian Tube	Ovarian Epithelial Tumor	3.70598	Other
ACH-000257	-0.754745	CORL279	Lung Neuroendocrine Tumor	Lung	Lung Neuroendocrine Tumor	4.56925	Other
ACH-000258	-0.815406	DU4475	Invasive Breast Carcinoma	Breast	Invasive Breast Carcinoma	4.93263	Other
ACH-000259	-0.883173	KELLY	Neuroblastoma	Peripheral Nervous System	Neuroblastoma	4.33199	Other
ACH-000260	-0.807098	SKNAS	Neuroblastoma	Peripheral Nervous System	Neuroblastoma	5.2032	Other
ACH-000261	-1.06843	RERFLCAI	Non-Small Cell Lung Cancer	Lung	Non-Small Cell Lung Cancer	4.393	Other
ACH-000262	-0.728915	UOK101	Renal Cell Carcinoma	Kidney	Renal Cell Carcinoma	5.47573	Other
ACH-000263	-0.898769	KASUMI1	Acute Myeloid Leukemia	Myeloid	Acute Myeloid Leukemia	3.86987	Other
ACH-000264	-0.954077	CALU6	Non-Small Cell Lung Cancer	Lung	Non-Small Cell Lung Cancer	4.337	Other
ACH-000265	-1.10893	KP4	Pancreatic Adenocarcinoma	Pancreas	Pancreatic Adenocarcinoma	5.27202	Other
ACH-000269	-0.397282	AM38	Diffuse Glioma	CNS/Brain	Diffuse Glioma	4.75007	Other
ACH-000294	-0.869007	NB4	Acute Myeloid Leukemia	Myeloid	Acute Myeloid Leukemia	3.55213	Other
ACH-000271	-0.712513	SUDHL10	Non-Hodgkin Lymphoma	Lymphoid	Non-Hodgkin Lymphoma	3.82579	Other
ACH-000273	-0.760454	SF539	Diffuse Glioma	CNS/Brain	Diffuse Glioma	4.89482	Other
ACH-000274	-0.678416	HS852T	Melanoma	Skin	Melanoma	4.65076	Other
ACH-000276	-0.472431	HCC38	Invasive Breast Carcinoma	Breast	Invasive Breast Carcinoma	5.03694	Other
ACH-000277	-1.13759	HCC1419	Invasive Breast Carcinoma	Breast	Invasive Breast Carcinoma	4.8339	Other
ACH-000278	-0.719528	COV362	Ovarian Epithelial Tumor	Ovary/Fallopian Tube	Ovarian Epithelial Tumor	4.34696	Other
ACH-000279	-0.651984	EWS502	Ewing Sarcoma	Bone	Ewing Sarcoma	5.5373	Other
ACH-000280	-0.527174	SNU840	Ovarian Epithelial Tumor	Ovary/Fallopian Tube	Ovarian Epithelial Tumor	4.34056	Other
ACH-000281	-0.744347	KP2	Pancreatic Adenocarcinoma	Pancreas	Pancreatic Adenocarcinoma	4.51916	Other
ACH-000282	-0.703877	NCIH1755	Non-Small Cell Lung Cancer	Lung	Non-Small Cell Lung Cancer	4.15381	Other
ACH-000286	-0.883192	SNU1033	Colorectal Adenocarcinoma	Bowel	Colorectal Adenocarcinoma	3.94953	Other
ACH-000288	-0.885879	BT549	Invasive Breast Carcinoma	Breast	Invasive Breast Carcinoma	4.82833	Other
ACH-000290	-1.04505	NCIH209	Lung Neuroendocrine Tumor	Lung	Lung Neuroendocrine Tumor	5.72846	Other
ACH-000291	-0.966136	OV90	Ovarian Epithelial Tumor	Ovary/Fallopian Tube	Ovarian Epithelial Tumor	3.77821	Other
ACH-000292	-0.952128	NCIH841	Lung Neuroendocrine Tumor	Lung	Lung Neuroendocrine Tumor	5.19377	Other
ACH-000272	-0.907971	SLR24	Renal Cell Carcinoma	Kidney	Renal Cell Carcinoma	4.56499	Other
ACH-000250	-0.709121	KMRC20	Renal Cell Carcinoma	Kidney	Renal Cell Carcinoma	4.88996	Other
ACH-000343	-1.03914	NCIH522	Non-Small Cell Lung Cancer	Lung	Non-Small Cell Lung Cancer	5.24679	Other
ACH-000346	-0.78051	JVM3	Non-Hodgkin Lymphoma	Lymphoid	Non-Hodgkin Lymphoma	4.42694	Other
ACH-000401	-0.985795	COLO800	Melanoma	Skin	Melanoma	4.23343	Other
ACH-000402	-0.926313	BL70	Non-Hodgkin Lymphoma	Lymphoid	Non-Hodgkin Lymphoma	4.3512	Other
ACH-000403	-0.622141	NCIH747	Colorectal Adenocarcinoma	Bowel	Colorectal Adenocarcinoma	5.09508	Other
ACH-000404	-1.06323	K029AX	Melanoma	Skin	Melanoma	5.18824	Other
ACH-000405	-0.664787	MEC1	Non-Hodgkin Lymphoma	Lymphoid	Non-Hodgkin Lymphoma	5.10476	Other
ACH-000406	-0.861629	U937	Acute Myeloid Leukemia	Myeloid	Acute Myeloid Leukemia	4.852	Other
ACH-000407	-0.624332	SNU685	Endometrial Carcinoma	Uterus	Endometrial Carcinoma	3.98823	Other
ACH-000408	-1.12064	TE5	Esophageal Squamous Cell Carcinoma	Esophagus/Stomach	Esophageal Squamous Cell Carcinoma	4.54535	Other
ACH-000410	-1.12562	SAOS2	Osteosarcoma	Bone	Osteosarcoma	5.05918	Other
ACH-000411	-1.11968	769P	Renal Cell Carcinoma	Kidney	Renal Cell Carcinoma	4.17951	Other
ACH-000414	-0.894479	NCIH1944	Non-Small Cell Lung Cancer	Lung	Non-Small Cell Lung Cancer	3.53356	Other
ACH-000415	-0.63651	BICR6	Head and Neck Squamous Cell Carcinoma	Head and Neck	Head and Neck Squamous Cell Carcinoma	3.44758	Other
ACH-000416	-1.134	NCIH838	Non-Small Cell Lung Cancer	Lung	Non-Small Cell Lung Cancer	3.85699	Other
ACH-000417	-0.657819	PANC0813	Pancreatic Adenocarcinoma	Pancreas	Pancreatic Adenocarcinoma	4.91791	Other
ACH-000398	-0.898638	RI1	Non-Hodgkin Lymphoma	Lymphoid	Non-Hodgkin Lymphoma	4.00988	Other
ACH-000420	-0.742066	SNU449	Hepatocellular Carcinoma	Liver	Hepatocellular Carcinoma	4.88801	Other
ACH-000422	-0.917878	SNU475	Hepatocellular Carcinoma	Liver	Hepatocellular Carcinoma	5.02281	Other
ACH-000424	-0.672367	TC71	Ewing Sarcoma	Bone	Ewing Sarcoma	4.71589	Other
ACH-000425	-1.20997	UACC62	Melanoma	Skin	Melanoma	4.40803	Other
ACH-000426	-0.749164	KMS20	Non-Hodgkin Lymphoma	Lymphoid	Non-Hodgkin Lymphoma		Other
ACH-000427	-1.01027	NCIN87	Esophagogastric Adenocarcinoma	Esophagus/Stomach	Esophagogastric Adenocarcinoma	4.41886	Other
ACH-000431	-0.879942	NCIH1694	Lung Neuroendocrine Tumor	Lung	Lung Neuroendocrine Tumor	5.48929	Other
ACH-000433	-0.90692	CAKI1	Renal Cell Carcinoma	Kidney	Renal Cell Carcinoma	3.65076	Other
ACH-000434	-0.980917	NCIH1915	Non-Small Cell Lung Cancer	Lung	Non-Small Cell Lung Cancer	3.29131	Other
ACH-000435	-0.660615	EFE184	Endometrial Carcinoma	Uterus	Endometrial Carcinoma	3.69822	Other
ACH-000831	-0.779644	HEC50B	Endometrial Carcinoma	Uterus	Endometrial Carcinoma	4.26903	Other
ACH-000441	-0.819845	SH4	Melanoma	Skin	Melanoma	4.92172	Other
ACH-000442	-0.756726	RERFLCSQ1	Non-Small Cell Lung Cancer	Lung	Non-Small Cell Lung Cancer	4.45549	Other
ACH-000444	-0.946913	LU99	Non-Small Cell Lung Cancer	Lung	Non-Small Cell Lung Cancer	4.82324	Other
ACH-000445	-0.7686	KNS60	Diffuse Glioma	CNS/Brain	Diffuse Glioma	4.50906	Other
ACH-000421	-0.933186	SW837	Colorectal Adenocarcinoma	Bowel	Colorectal Adenocarcinoma	5.25927	Other
ACH-000344	-0.638337	SNU668	Esophagogastric Adenocarcinoma	Esophagus/Stomach	Esophagogastric Adenocarcinoma	3.96993	Other
ACH-000397	-0.821851	TEN	Endometrial Carcinoma	Uterus	Endometrial Carcinoma	3.55336	Other
ACH-000395	-0.735847	NCIH520	Non-Small Cell Lung Cancer	Lung	Non-Small Cell Lung Cancer	4.61706	Other
ACH-000348	-0.7939	RPMI7951	Melanoma	Skin	Melanoma	5.26416	Other
ACH-000350	-0.747727	COLO678	Colorectal Adenocarcinoma	Bowel	Colorectal Adenocarcinoma	4.62994	Other
ACH-000352	-0.859689	HCC1428	Invasive Breast Carcinoma	Breast	Invasive Breast Carcinoma	4.84248	Other
ACH-000354	-0.758294	CAPAN1	Pancreatic Adenocarcinoma	Pancreas	Pancreatic Adenocarcinoma	4.01436	Other
ACH-000355	-1.07446	NCIH82	Lung Neuroendocrine Tumor	Lung	Lung Neuroendocrine Tumor	4.48671	Other
ACH-000356	-0.963356	MKN45	Esophagogastric Adenocarcinoma	Esophagus/Stomach	Esophagogastric Adenocarcinoma	4.35614	Other
ACH-000359	-0.783198	MG63	Osteosarcoma	Bone	Osteosarcoma	5.13832	Other
ACH-000361	-0.844456	SKHEP1	Hepatocellular Carcinoma	Liver	Hepatocellular Carcinoma	4.26454	Other
ACH-000362	-0.780966	MOLM13	Acute Myeloid Leukemia	Myeloid	Acute Myeloid Leukemia	3.63575	Other
ACH-000363	-0.830398	SKMM2	Non-Hodgkin Lymphoma	Lymphoid	Non-Hodgkin Lymphoma	4.36317	Other
ACH-000364	-0.65701	U2OS	Osteosarcoma	Bone	Osteosarcoma	5.07639	Other
ACH-000365	-0.710869	SUDHL4	Non-Hodgkin Lymphoma	Lymphoid	Non-Hodgkin Lymphoma	3.34056	Other
ACH-000366	-0.63514	SKNDZ	Neuroblastoma	Peripheral Nervous System	Neuroblastoma	5.15947	Other
ACH-000367	-1.36566	NCIH226	Pleural Mesothelioma	Pleura	Pleural Mesothelioma	4.42156	Other
ACH-000396	-0.791096	J82	Bladder Urothelial Carcinoma	Bladder/Urinary Tract	Bladder Urothelial Carcinoma	4.95327	Other
ACH-000368	-0.585342	SNU1105	Diffuse Glioma	CNS/Brain	Diffuse Glioma	5.43263	Other
ACH-000371	-0.961957	RL	Non-Hodgkin Lymphoma	Lymphoid	Non-Hodgkin Lymphoma	4.55336	Other
ACH-000374	-0.593513	HCC1143	Invasive Breast Carcinoma	Breast	Invasive Breast Carcinoma	4.07382	Other
ACH-000375	-0.77906	G402	Renal Cell Carcinoma	Kidney	Renal Cell Carcinoma	4.83491	Other
ACH-000376	-0.715538	SF295	Diffuse Glioma	CNS/Brain	Diffuse Glioma	5.15056	Other
ACH-000377	-0.852564	SNU478	Ampullary Carcinoma	Ampulla of Vater	Ampullary Carcinoma	3.78346	Other
ACH-000378	-0.736087	NCIH647	Non-Small Cell Lung Cancer	Lung	Non-Small Cell Lung Cancer	4.4614	Other
ACH-000381	-0.828846	T84	Colorectal Adenocarcinoma	Bowel	Colorectal Adenocarcinoma	3.6017	Other
ACH-000383	-0.782282	OE33	Esophagogastric Adenocarcinoma	Esophagus/Stomach	Esophagogastric Adenocarcinoma	4.16027	Other
ACH-000385	-0.886348	SKRC20	Renal Cell Carcinoma	Kidney	Renal Cell Carcinoma	4.64328	Other
ACH-000387	-0.850158	TF1	Acute Myeloid Leukemia	Myeloid	Acute Myeloid Leukemia	4.57592	Other
ACH-000389	-0.499956	H4	Diffuse Glioma	CNS/Brain	Diffuse Glioma	4.71425	Other
ACH-000390	-0.755316	LUDLU1	Non-Small Cell Lung Cancer	Lung	Non-Small Cell Lung Cancer	5.1375	Other
ACH-000391	-1.12292	MHHES1	Ewing Sarcoma	Bone	Ewing Sarcoma	4.63227	Other
ACH-000393	-0.703859	HLF	Hepatocellular Carcinoma	Liver	Hepatocellular Carcinoma	4.57168	Other
ACH-000370	-0.881757	SNU626	Diffuse Glioma	CNS/Brain	Diffuse Glioma	5.81429	Other
ACH-000448	-1.05664	NCIH1666	Non-Small Cell Lung Cancer	Lung	Non-Small Cell Lung Cancer	4.36667	Other
ACH-000249	-0.696426	CL11	Colorectal Adenocarcinoma	Bowel	Colorectal Adenocarcinoma	3.92505	Other
ACH-000247	-1.09601	OCUM1	Esophagogastric Adenocarcinoma	Esophagus/Stomach	Esophagogastric Adenocarcinoma	4.23496	Other
ACH-000070	-1.00223	697	B-Lymphoblastic Leukemia/Lymphoma	Lymphoid	B-Lymphoblastic Leukemia/Lymphoma	4.04352	Other
ACH-000074	-0.626603	KU812	Myeloproliferative Neoplasms	Myeloid	Myeloproliferative Neoplasms	4.04527	Other
ACH-000075	-1.28175	U87MG	Diffuse Glioma	CNS/Brain	Diffuse Glioma	4.57713	Other
ACH-000076	-1.06918	NCO2	Myeloproliferative Neoplasms	Myeloid	Myeloproliferative Neoplasms	4.23189	Other
ACH-000077	-0.59926	MJ	Non-Hodgkin Lymphoma	Lymphoid	Non-Hodgkin Lymphoma	4.89239	Other
ACH-000078	-0.334792	MHHNB11	Neuroblastoma	Peripheral Nervous System	Neuroblastoma	5.49538	Other
ACH-000082	-0.9865	G292CLONEA141B1	Osteosarcoma	Bone	Osteosarcoma	4.95606	Other
ACH-000085	-0.798694	T3M4	Pancreatic Adenocarcinoma	Pancreas	Pancreatic Adenocarcinoma	5.34092	Other
ACH-000086	-0.871562	ACCMESO1	Pleural Mesothelioma	Pleura	Pleural Mesothelioma	3.6893	Other
ACH-000090	-0.867823	PC3	Prostate Adenocarcinoma	Prostate	Prostate Adenocarcinoma	3.21101	Other
ACH-000092	-0.823618	NCIH2452	Pleural Mesothelioma	Pleura	Pleural Mesothelioma	3.78869	Other
ACH-000093	-0.760017	PANC0504	Pancreatic Adenocarcinoma	Pancreas	Pancreatic Adenocarcinoma	4.16591	Other
ACH-000094	-0.940581	HPAFII	Pancreatic Adenocarcinoma	Pancreas	Pancreatic Adenocarcinoma	3.63923	Other
ACH-000095	-0.797106	D341Med	Embryonal Tumor	CNS/Brain	Embryonal Tumor	4.38888	Other
ACH-000067	-0.879567	HS683	Diffuse Glioma	CNS/Brain	Diffuse Glioma	5.11353	Other
ACH-000097	-0.827721	ZR751	Invasive Breast Carcinoma	Breast	Invasive Breast Carcinoma	3.85499	Other
ACH-000099	-0.735697	SIMA	Neuroblastoma	Peripheral Nervous System	Neuroblastoma	5.12805	Other
ACH-000101	-0.71175	KE37	Non-Hodgkin Lymphoma	Lymphoid	Non-Hodgkin Lymphoma	4.47444	Other
ACH-000103	0.0237147	CAOV4	Ovarian Epithelial Tumor	Ovary/Fallopian Tube	Ovarian Epithelial Tumor	4.24641	Other
ACH-000108	-1.25809	KP3	Adenosquamous Carcinoma of the Pancreas	Pancreas	Adenosquamous Carcinoma of the Pancreas	4.26828	Other
ACH-000111	-0.910611	HCC1187	Invasive Breast Carcinoma	Breast	Invasive Breast Carcinoma	4.69153	Other
ACH-000113	-0.49731	OCIAML2	Acute Myeloid Leukemia	Myeloid	Acute Myeloid Leukemia	4.67016	Other
ACH-000114	-0.582797	SU8686	Pancreatic Adenocarcinoma	Pancreas	Pancreatic Adenocarcinoma	4.07211	Other
ACH-000115	-0.668628	VCAP	Prostate Adenocarcinoma	Prostate	Prostate Adenocarcinoma	4.59455	Other
ACH-000118	-1.00169	HUPT3	Pancreatic Adenocarcinoma	Pancreas	Pancreatic Adenocarcinoma	4.19456	Other
ACH-000120	-0.825435	CHP212	Neuroblastoma	Peripheral Nervous System	Neuroblastoma	5.04352	Other
ACH-000123	-0.874508	COV434	Ovarian Epithelial Tumor	Ovary/Fallopian Tube	Ovarian Epithelial Tumor	4.45088	Other
ACH-000124	-0.696384	OCILY19	Non-Hodgkin Lymphoma	Lymphoid	Non-Hodgkin Lymphoma	3.8748	Other
ACH-000127	-0.760799	SLR20	Bladder Urothelial Carcinoma	Bladder/Urinary Tract	Bladder Urothelial Carcinoma	5.41954	Other
ACH-000128	-0.805509	LN319	Diffuse Glioma	CNS/Brain	Diffuse Glioma	5.9905	Other
ACH-000098	-1.01002	GAMG	Diffuse Glioma	CNS/Brain	Diffuse Glioma	4.95559	Other
ACH-000132	-0.955279	JHOS2	Ovarian Epithelial Tumor	Ovary/Fallopian Tube	Ovarian Epithelial Tumor	4.11686	Other
ACH-000060	-0.922659	PANC1005	Pancreatic Adenocarcinoma	Pancreas	Pancreatic Adenocarcinoma	4.16027	Other
ACH-000054	-1.09491	HT1080	Fibrosarcoma	Soft Tissue	Fibrosarcoma	4.93026	Other
ACH-000004	-1.11584	HEL	Acute Myeloid Leukemia	Myeloid	Acute Myeloid Leukemia	3.75702	Other
ACH-000005	-1.05151	HEL9217	Acute Myeloid Leukemia	Myeloid	Acute Myeloid Leukemia	3.92979	Other
ACH-000007	-0.954414	LS513	Colorectal Adenocarcinoma	Bowel	Colorectal Adenocarcinoma	5.21296	Other
ACH-000009	-0.917673	C2BBE1	Colorectal Adenocarcinoma	Bowel	Colorectal Adenocarcinoma	4.47379	Other
ACH-000011	-0.99047	253J	Bladder Urothelial Carcinoma	Bladder/Urinary Tract	Bladder Urothelial Carcinoma	4.15299	Other
ACH-000012	-0.984956	HCC827	Non-Small Cell Lung Cancer	Lung	Non-Small Cell Lung Cancer	3.97269	Other
ACH-000013	-0.845103	ONCODG1	Ovarian Epithelial Tumor	Ovary/Fallopian Tube	Ovarian Epithelial Tumor	3.99186	Other
ACH-000014	-0.449865	HS294T	Melanoma	Skin	Melanoma	5.03606	Other
ACH-000015	-0.856867	NCIH1581	Non-Small Cell Lung Cancer	Lung	Non-Small Cell Lung Cancer	4.35826	Other
ACH-000017	-0.647244	SKBR3	Invasive Breast Carcinoma	Breast	Invasive Breast Carcinoma	4.17792	Other
ACH-000018	-0.702164	T24	Bladder Urothelial Carcinoma	Bladder/Urinary Tract	Bladder Urothelial Carcinoma	5.15866	Other
ACH-000019	-0.63898	MCF7	Invasive Breast Carcinoma	Breast	Invasive Breast Carcinoma	4.84147	Other
ACH-000021	-0.962942	NCIH1693	Non-Small Cell Lung Cancer	Lung	Non-Small Cell Lung Cancer	3.42358	Other
ACH-000024	-0.39792	OPM2	Non-Hodgkin Lymphoma	Lymphoid	Non-Hodgkin Lymphoma	3.68032	Other
ACH-000055	-0.879486	D283MED	Embryonal Tumor	CNS/Brain	Embryonal Tumor	4.71864	Other
ACH-000025	-0.782665	CH157MN	Meningothelial Tumor	CNS/Brain	Meningothelial Tumor	5.1918	Other
ACH-000029	-1.20947	HCC827GR5	Non-Small Cell Lung Cancer	Lung	Non-Small Cell Lung Cancer	4.04264	Other
ACH-000030	-0.728035	PC14	Non-Small Cell Lung Cancer	Lung	Non-Small Cell Lung Cancer	4.47832	Other
ACH-000035	-0.673248	NCIH1650	Non-Small Cell Lung Cancer	Lung	Non-Small Cell Lung Cancer	4.72465	Other
ACH-000036	-0.344324	U343	Diffuse Glioma	CNS/Brain	Diffuse Glioma	4.92837	Other
ACH-000037	-0.768257	S117	Sarcoma, NOS	Soft Tissue	Sarcoma, NOS	4.4121	Other
ACH-000039	-0.564976	SKNMC	Ewing Sarcoma	Bone	Ewing Sarcoma	4.92267	Other
ACH-000040	-0.735795	U118MG	Diffuse Glioma	CNS/Brain	Diffuse Glioma	5.3799	Other
ACH-000041	-0.614099	RDES	Ewing Sarcoma	Bone	Ewing Sarcoma	5.33842	Other
ACH-000042	-0.96798	PANC0203	Pancreatic Adenocarcinoma	Pancreas	Pancreatic Adenocarcinoma	3.93923	Other
ACH-000045	-0.706315	MV411	Acute Myeloid Leukemia	Myeloid	Acute Myeloid Leukemia	3.54473	Other
ACH-000047	-1.02351	GCIY	Esophagogastric Adenocarcinoma	Esophagus/Stomach	Esophagogastric Adenocarcinoma		Other
ACH-000048	-0.959732	TOV112D	Ovarian Epithelial Tumor	Ovary/Fallopian Tube	Ovarian Epithelial Tumor	5.3147	Other
ACH-000052	-1.21416	A673	Ewing Sarcoma	Bone	Ewing Sarcoma	4.76607	Other
ACH-000053	-0.805615	KARPAS299	Non-Hodgkin Lymphoma	Lymphoid	Non-Hodgkin Lymphoma	4.6605	Other
ACH-000028	-0.781349	KPL1	Invasive Breast Carcinoma	Breast	Invasive Breast Carcinoma	4.43763	Other
ACH-000248	-1.12683	AU565	Invasive Breast Carcinoma	Breast	Invasive Breast Carcinoma	4.53667	Other
ACH-000133	-0.738368	HS729	Rhabdomyosarcoma	Soft Tissue	Rhabdomyosarcoma	5.25437	Other
ACH-000138	-0.770847	CFPAC1	Pancreatic Adenocarcinoma	Pancreas	Pancreatic Adenocarcinoma	3.23113	Other
ACH-000195	-0.922098	SET2	Acute Myeloid Leukemia	Myeloid	Acute Myeloid Leukemia	3.68706	Other
ACH-000198	-1.13013	EOL1	Myeloproliferative Neoplasms	Myeloid	Myeloproliferative Neoplasms	3.22651	Other
ACH-000200	-0.513888	NMCG1	Diffuse Glioma	CNS/Brain	Diffuse Glioma	5.44725	Other
ACH-000202	-0.751627	COLO320	Colorectal Adenocarcinoma	Bowel	Colorectal Adenocarcinoma	4.53232	Other
ACH-000204	-1.46722	LP1	Non-Hodgkin Lymphoma	Lymphoid	Non-Hodgkin Lymphoma	4.47638	Other
ACH-000206	-0.790111	C8166	T-Lymphoblastic Leukemia/Lymphoma	Lymphoid	T-Lymphoblastic Leukemia/Lymphoma	4.17153	Other
ACH-000207	-0.96496	DETROIT562	Head and Neck Squamous Cell Carcinoma	Head and Neck	Head and Neck Squamous Cell Carcinoma	4.23496	Other
ACH-000209	-0.553448	SNU1079	Intraductal Papillary Neoplasm of the Bile Duct	Biliary Tract	Intraductal Papillary Neoplasm of the Bile Duct	3.62877	Other
ACH-000211	-0.656997	DAOY	Embryonal Tumor	CNS/Brain	Embryonal Tumor	6.34589	Other
ACH-000212	-0.745513	CAL120	Invasive Breast Carcinoma	Breast	Invasive Breast Carcinoma	4.14893	Other
ACH-000213	-0.581815	HUPT4	Pancreatic Adenocarcinoma	Pancreas	Pancreatic Adenocarcinoma	4.22265	Other
ACH-000215	-0.563278	LN382	Diffuse Glioma	CNS/Brain	Diffuse Glioma	4.85449	Other
ACH-000216	-0.616643	JHESOAD1	Esophagogastric Adenocarcinoma	Esophagus/Stomach	Esophagogastric Adenocarcinoma	4.72792	Other
ACH-000219	-0.982282	A375	Melanoma	Skin	Melanoma	5.92719	Other
ACH-000192	-0.562791	MFE280	Endometrial Carcinoma	Uterus	Endometrial Carcinoma	4.80116	Other
ACH-000221	-0.809409	SNU398	Hepatocellular Carcinoma	Liver	Hepatocellular Carcinoma	4.851	Other
ACH-000223	-0.788913	HCC1937	Invasive Breast Carcinoma	Breast	Invasive Breast Carcinoma	4.82629	Other
ACH-000226	-0.566756	SUPM2	Non-Hodgkin Lymphoma	Lymphoid	Non-Hodgkin Lymphoma	4.86839	Other
ACH-000227	-0.173541	KPNYN	Neuroblastoma	Peripheral Nervous System	Neuroblastoma	4.774	Other
ACH-000228	-1.03826	BICR31	Head and Neck Squamous Cell Carcinoma	Head and Neck	Head and Neck Squamous Cell Carcinoma	4.16672	Other
ACH-000231	-0.710594	KALS1	Diffuse Glioma	CNS/Brain	Diffuse Glioma	5.19613	Other
ACH-000232	-0.890553	U251MG	Diffuse Glioma	CNS/Brain	Diffuse Glioma	5.26828	Other
ACH-000233	-0.728681	DEL	Non-Hodgkin Lymphoma	Lymphoid	Non-Hodgkin Lymphoma	4.24108	Other
ACH-000234	-0.592845	CAKI2	Renal Cell Carcinoma	Kidney	Renal Cell Carcinoma	4.20006	Other
ACH-000235	-0.775951	PANC0403	Pancreatic Adenocarcinoma	Pancreas	Pancreatic Adenocarcinoma	3.56438	Other
ACH-000237	-0.963478	JHOM1	Ovarian Epithelial Tumor	Ovary/Fallopian Tube	Ovarian Epithelial Tumor	4.68257	Other
ACH-000238	-0.654055	SCC4	Head and Neck Squamous Cell Carcinoma	Head and Neck	Head and Neck Squamous Cell Carcinoma	4.06178	Other
ACH-000243	-0.677151	DANG	Pancreatic Adenocarcinoma	Pancreas	Pancreatic Adenocarcinoma	5.23688	Other
ACH-000244	-0.588858	DKMG	Diffuse Glioma	CNS/Brain	Diffuse Glioma	4.56925	Other
ACH-000246	-0.732123	SLR23	Renal Cell Carcinoma	Kidney	Renal Cell Carcinoma		Other
ACH-000222	-1.26191	ASPC1	Pancreatic Adenocarcinoma	Pancreas	Pancreatic Adenocarcinoma	3.71699	Other
ACH-000137	-0.841402	8MGBA	Diffuse Glioma	CNS/Brain	Diffuse Glioma	5.63633	Other
ACH-000191	-0.748019	BHT101	Anaplastic Thyroid Cancer	Thyroid	Anaplastic Thyroid Cancer	3.94017	Other
ACH-000189	-0.839181	RCC10RGB	Renal Cell Carcinoma	Kidney	Renal Cell Carcinoma	4.46728	Other
ACH-000139	-0.191574	PANC0327	Pancreatic Adenocarcinoma	Pancreas	Pancreatic Adenocarcinoma	3.64616	Other
ACH-000141	-1.34472	SNU308	Intracholecystic Papillary Neoplasm	Biliary Tract	Intracholecystic Papillary Neoplasm	5.11187	Other
ACH-000142	-0.762844	CAL29	Bladder Urothelial Carcinoma	Bladder/Urinary Tract	Bladder Urothelial Carcinoma	4.33342	Other
ACH-000143	-0.916415	HCC2429	Non-Small Cell Lung Cancer	Lung	Non-Small Cell Lung Cancer	4.4489	Other
ACH-000144	-0.161531	RERFGC1B	Esophagogastric Adenocarcinoma	Esophagus/Stomach	Esophagogastric Adenocarcinoma	4.87036	Other
ACH-000145	-0.758311	SKLMS1	Leiomyosarcoma	Soft Tissue	Leiomyosarcoma	4.69042	Other
ACH-000146	-0.891272	THP1	Acute Myeloid Leukemia	Myeloid	Acute Myeloid Leukemia	4.70321	Other
ACH-000147	-0.62108	T47D	Invasive Breast Carcinoma	Breast	Invasive Breast Carcinoma	4.60585	Other
ACH-000148	-0.804458	HS578T	Invasive Breast Carcinoma	Breast	Invasive Breast Carcinoma	4.16832	Other
ACH-000149	-0.603485	SKNSH	Neuroblastoma	Peripheral Nervous System	Neuroblastoma	5.32012	Other
ACH-000150	-0.988386	HCC2935	Non-Small Cell Lung Cancer	Lung	Non-Small Cell Lung Cancer	5.34979	Other
ACH-000151	-0.778527	JM1	B-Lymphoblastic Leukemia/Lymphoma	Lymphoid	B-Lymphoblastic Leukemia/Lymphoma	5.04483	Other
ACH-000152	-0.77616	M059K	Diffuse Glioma	CNS/Brain	Diffuse Glioma	5.2075	Other
ACH-000153	-0.647785	NCIH2052	Pleural Mesothelioma	Pleura	Pleural Mesothelioma	5.04396	Other
ACH-000190	-0.787171	HDMYZ	Acute Myeloid Leukemia	Myeloid	Acute Myeloid Leukemia	5.82171	Other
ACH-000155	-0.327544	SW1990	Pancreatic Adenocarcinoma	Pancreas	Pancreatic Adenocarcinoma	3.06867	Other
ACH-000160	-0.761615	BT12	Embryonal Tumor	CNS/Brain	Embryonal Tumor	4.23955	Other
ACH-000161	-1.09129	CORL105	Non-Small Cell Lung Cancer	Lung	Non-Small Cell Lung Cancer	4.45352	Other
ACH-000163	-0.693085	SW579	Head and Neck Squamous Cell Carcinoma	Head and Neck	Head and Neck Squamous Cell Carcinoma	5.04963	Other
ACH-000164	-0.982857	PANC1	Pancreatic Adenocarcinoma	Pancreas	Pancreatic Adenocarcinoma	4.73444	Other
ACH-000168	-0.787834	NOMO1	Acute Myeloid Leukemia	Myeloid	Acute Myeloid Leukemia	4.19692	Other
ACH-000169	-0.761017	RD	Rhabdomyosarcoma	Soft Tissue	Rhabdomyosarcoma	6.04614	Other
ACH-000174	-0.630367	CAL62	Anaplastic Thyroid Cancer	Thyroid	Anaplastic Thyroid Cancer	4.61294	Other
ACH-000176	-0.0417989	LOUNH91	Non-Small Cell Lung Cancer	Lung	Non-Small Cell Lung Cancer	5.26828	Other
ACH-000178	-1.11724	HS766T	Pancreatic Adenocarcinoma	Pancreas	Pancreatic Adenocarcinoma	4.78921	Other
ACH-000181	-0.419284	SCC9	Head and Neck Squamous Cell Carcinoma	Head and Neck	Head and Neck Squamous Cell Carcinoma	3.74846	Other
ACH-000182	-0.676104	SNU869	Ampullary Carcinoma	Ampulla of Vater	Ampullary Carcinoma	4.83744	Other
ACH-000183	-0.818116	L363	Non-Hodgkin Lymphoma	Lymphoid	Non-Hodgkin Lymphoma	4.27873	Other
ACH-000187	-0.860052	CORL311	Lung Neuroendocrine Tumor	Lung	Lung Neuroendocrine Tumor	4.42694	Other
ACH-000188	-0.594393	SCC25	Head and Neck Squamous Cell Carcinoma	Head and Neck	Head and Neck Squamous Cell Carcinoma	4.02059	Other
ACH-000159	-0.828904	OSRC2	Renal Cell Carcinoma	Kidney	Renal Cell Carcinoma	4.19692	Other
ACH-000450	-0.604923	MELHO	Melanoma	Skin	Melanoma	3.95233	Other
ACH-000437	-0.709213	SW1088	Diffuse Glioma	CNS/Brain	Diffuse Glioma	6.13627	Other
ACH-000454	-0.540236	HCC95	Non-Small Cell Lung Cancer	Lung	Non-Small Cell Lung Cancer	5.56925	Other
ACH-000680	-1.06619	SW948	Colorectal Adenocarcinoma	Bowel	Colorectal Adenocarcinoma	5.07125	Other
ACH-000681	-0.932881	A549	Non-Small Cell Lung Cancer	Lung	Non-Small Cell Lung Cancer	4.87578	Other
ACH-000682	-0.631204	SNU1066	Head and Neck Squamous Cell Carcinoma	Head and Neck	Head and Neck Squamous Cell Carcinoma	5.09212	Other
ACH-000683	-0.849558	SNU503	Colorectal Adenocarcinoma	Bowel	Colorectal Adenocarcinoma	4.60585	Other
ACH-000684	-0.608295	KMRC1	Renal Cell Carcinoma	Kidney	Renal Cell Carcinoma	3.70155	Other
ACH-000685	-0.617331	L33	Adenosquamous Carcinoma of the Pancreas	Pancreas	Adenosquamous Carcinoma of the Pancreas	4.26529	Other
ACH-000688	-0.884903	OV7	Ovarian Epithelial Tumor	Ovary/Fallopian Tube	Ovarian Epithelial Tumor	4.71149	Other
ACH-000693	-0.832627	KYSE180	Esophageal Squamous Cell Carcinoma	Esophagus/Stomach	Esophageal Squamous Cell Carcinoma	5.11645	Other
ACH-000694	-0.823613	TE9	Esophageal Squamous Cell Carcinoma	Esophagus/Stomach	Esophageal Squamous Cell Carcinoma	4.91648	Other
ACH-000695	-1.04462	CORL47	Lung Neuroendocrine Tumor	Lung	Lung Neuroendocrine Tumor	4.64674	Other
ACH-000697	-0.628032	A3KAW	Non-Hodgkin Lymphoma	Lymphoid	Non-Hodgkin Lymphoma	3.88362	Other
ACH-000698	-0.866629	DMS53	Lung Neuroendocrine Tumor	Lung	Lung Neuroendocrine Tumor	4.61471	Other
ACH-000699	-0.88317	HCC1395	Invasive Breast Carcinoma	Breast	Invasive Breast Carcinoma	4.75007	Other
ACH-000677	-1.07322	SW1573	Non-Small Cell Lung Cancer	Lung	Non-Small Cell Lung Cancer	5.32337	Other
ACH-000700	-0.754107	NCIH2882	Non-Small Cell Lung Cancer	Lung	Non-Small Cell Lung Cancer	4.0009	Other
ACH-000702	-0.922138	L1236	Hodgkin Lymphoma	Lymphoid	Hodgkin Lymphoma	4.56925	Other
ACH-000704	-1.04912	OAW42	Ovarian Epithelial Tumor	Ovary/Fallopian Tube	Ovarian Epithelial Tumor	3.72792	Other
ACH-000706	-0.886315	EKVX	Non-Small Cell Lung Cancer	Lung	Non-Small Cell Lung Cancer	4.7126	Other
ACH-000709	-1.18876	KMRC2	Renal Cell Carcinoma	Kidney	Renal Cell Carcinoma	2.84197	Other
ACH-000711	-0.882929	JIMT1	Invasive Breast Carcinoma	Breast	Invasive Breast Carcinoma	4.68426	Other
ACH-000713	-0.98412	CAOV3	Ovarian Epithelial Tumor	Ovary/Fallopian Tube	Ovarian Epithelial Tumor	3.9514	Other
ACH-000714	-1.30647	KMS11	Non-Hodgkin Lymphoma	Lymphoid	Non-Hodgkin Lymphoma	5.11936	Other
ACH-000716	-0.613946	TT2609C02	Well-Differentiated Thyroid Cancer	Thyroid	Well-Differentiated Thyroid Cancer	4.92552	Other
ACH-000717	-0.669869	COLO680N	Esophageal Squamous Cell Carcinoma	Esophagus/Stomach	Esophageal Squamous Cell Carcinoma	4.93357	Other
ACH-000718	-0.424622	NCIH2291	Non-Small Cell Lung Cancer	Lung	Non-Small Cell Lung Cancer	4.03562	Other
ACH-000719	-0.821143	RMGI	Ovarian Epithelial Tumor	Ovary/Fallopian Tube	Ovarian Epithelial Tumor	2.91648	Other
ACH-000720	-0.835848	TCCSUP	Bladder Urothelial Carcinoma	Bladder/Urinary Tract	Bladder Urothelial Carcinoma	4.75328	Other
ACH-000721	-0.576791	HMC18	Invasive Breast Carcinoma	Breast	Invasive Breast Carcinoma	4.81198	Other
ACH-000701	-0.801784	RMUGS	Ovarian Epithelial Tumor	Ovary/Fallopian Tube	Ovarian Epithelial Tumor	4.31904	Other
ACH-000676	-1.09059	LN464	Diffuse Glioma	CNS/Brain	Diffuse Glioma	4.68762	Other
ACH-000673	-0.847329	LN443	Diffuse Glioma	CNS/Brain	Diffuse Glioma	5.55674	Other
ACH-000671	-0.63613	HUH6	Hepatoblastoma	Liver	Hepatoblastoma	3.64155	Other
ACH-000630	-0.830803	YD8	Head and Neck Squamous Cell Carcinoma	Head and Neck	Head and Neck Squamous Cell Carcinoma	5.39335	Other
ACH-000632	-0.78481	HS944T	Melanoma	Skin	Melanoma	5.14282	Other
ACH-000633	-0.904697	FU97	Esophagogastric Adenocarcinoma	Esophagus/Stomach	Esophagogastric Adenocarcinoma	3.73335	Other
ACH-000634	-0.828939	LN340	Diffuse Glioma	CNS/Brain	Diffuse Glioma	5.65134	Other
ACH-000637	-0.920386	KYSE520	Esophageal Squamous Cell Carcinoma	Esophagus/Stomach	Esophageal Squamous Cell Carcinoma	4.74524	Other
ACH-000638	-0.781716	NCIH441	Non-Small Cell Lung Cancer	Lung	Non-Small Cell Lung Cancer	4.87381	Other
ACH-000639	-1.11592	NCIH211	Lung Neuroendocrine Tumor	Lung	Lung Neuroendocrine Tumor	4.18745	Other
ACH-000645	-0.83398	JL1	Pleural Mesothelioma	Pleura	Pleural Mesothelioma	4.80064	Other
ACH-000646	-0.866502	OVMANA	Ovarian Epithelial Tumor	Ovary/Fallopian Tube	Ovarian Epithelial Tumor	1.42223	Other
ACH-000452	-0.811221	TE8	Esophageal Squamous Cell Carcinoma	Esophagus/Stomach	Esophageal Squamous Cell Carcinoma	5.54782	Other
ACH-000648	-0.747378	NCIH28	Pleural Mesothelioma	Pleura	Pleural Mesothelioma	5.34376	Other
ACH-000649	-0.695529	786O	Renal Cell Carcinoma	Kidney	Renal Cell Carcinoma	4.60229	Other
ACH-000651	-0.99953	SW620	Colorectal Adenocarcinoma	Bowel	Colorectal Adenocarcinoma	4.98596	Other
ACH-000652	-0.693055	SUIT2	Pancreatic Adenocarcinoma	Pancreas	Pancreatic Adenocarcinoma	4.853	Other
ACH-000653	-0.810455	JJN3	Non-Hodgkin Lymphoma	Lymphoid	Non-Hodgkin Lymphoma	4.18269	Other
ACH-000654	-1.07028	RAJI	Non-Hodgkin Lymphoma	Lymphoid	Non-Hodgkin Lymphoma	4.29278	Other
ACH-000655	-1.19586	SF268	Diffuse Glioma	CNS/Brain	Diffuse Glioma	4.95652	Other
ACH-000656	-1.51115	SUDHL8	Non-Hodgkin Lymphoma	Lymphoid	Non-Hodgkin Lymphoma	4.61117	Other
ACH-000657	-0.743129	A2780	Ovarian Epithelial Tumor	Ovary/Fallopian Tube	Ovarian Epithelial Tumor	5.30378	Other
ACH-000658	-0.765576	KMS18	Non-Hodgkin Lymphoma	Lymphoid	Non-Hodgkin Lymphoma		Other
ACH-000660	-1.3413	SUDHL5	Non-Hodgkin Lymphoma	Lymphoid	Non-Hodgkin Lymphoma	4.20711	Other
ACH-000661	-1.08127	WM1799	Melanoma	Skin	Melanoma	5.17353	Other
ACH-000662	-0.782281	CORL23	Non-Small Cell Lung Cancer	Lung	Non-Small Cell Lung Cancer	4.38819	Other
ACH-000663	-1.02279	OVTOKO	Ovarian Epithelial Tumor	Ovary/Fallopian Tube	Ovarian Epithelial Tumor	2.88947	Other
ACH-000664	-0.683387	SUDHL1	Non-Hodgkin Lymphoma	Lymphoid	Non-Hodgkin Lymphoma	4.29719	Other
ACH-000665	-0.820853	SKMES1	Non-Small Cell Lung Cancer	Lung	Non-Small Cell Lung Cancer	4.851	Other
ACH-000666	-0.981452	NCIH1355	Non-Small Cell Lung Cancer	Lung	Non-Small Cell Lung Cancer	4.51349	Other
ACH-000667	-0.645429	HCC44	Non-Small Cell Lung Cancer	Lung	Non-Small Cell Lung Cancer	3.04789	Other
ACH-000668	-0.75464	HCC70	Invasive Breast Carcinoma	Breast	Invasive Breast Carcinoma	4.5008	Other
ACH-000722	-0.994778	SNUC1	Colorectal Adenocarcinoma	Bowel	Colorectal Adenocarcinoma	4.90111	Other
ACH-000627	-0.566864	LCLC103H	Non-Small Cell Lung Cancer	Lung	Non-Small Cell Lung Cancer	5.33485	Other
ACH-000724	-0.769906	HT1376	Bladder Urothelial Carcinoma	Bladder/Urinary Tract	Bladder Urothelial Carcinoma	5.49825	Other
ACH-000732	-0.999319	PECAPJ41CLONED2	Head and Neck Squamous Cell Carcinoma	Head and Neck	Head and Neck Squamous Cell Carcinoma	3.21723	Other
ACH-000784	-0.757953	KYSE70	Esophageal Squamous Cell Carcinoma	Esophagus/Stomach	Esophageal Squamous Cell Carcinoma	4.57168	Other
ACH-000785	-1.11328	NCIH2126	Non-Small Cell Lung Cancer	Lung	Non-Small Cell Lung Cancer	5.02237	Other
ACH-000787	-0.667036	LXF289	Non-Small Cell Lung Cancer	Lung	Non-Small Cell Lung Cancer	5.58045	Other
ACH-000788	-0.751837	A2058	Melanoma	Skin	Melanoma	5.0054	Other
ACH-000790	-0.860023	SHP77	Lung Neuroendocrine Tumor	Lung	Lung Neuroendocrine Tumor	5.22419	Other
ACH-000791	-0.478143	RERFLCAD1	Non-Small Cell Lung Cancer	Lung	Non-Small Cell Lung Cancer	4.31615	Other
ACH-000792	-0.664449	BFTC909	Renal Cell Carcinoma	Kidney	Renal Cell Carcinoma	3.98641	Other
ACH-000793	-0.854394	KATOIII	Esophagogastric Adenocarcinoma	Esophagus/Stomach	Esophagogastric Adenocarcinoma	4.5373	Other
ACH-000794	-0.786625	BICR22	Head and Neck Squamous Cell Carcinoma	Head and Neck	Head and Neck Squamous Cell Carcinoma	3.55459	Other
ACH-000796	-0.86886	MCAS	Ovarian Epithelial Tumor	Ovary/Fallopian Tube	Ovarian Epithelial Tumor	3.98368	Other
ACH-000799	-1.39107	HS695T	Melanoma	Skin	Melanoma	4.07639	Other
ACH-000800	-0.672695	NCIH446	Lung Neuroendocrine Tumor	Lung	Lung Neuroendocrine Tumor	5.4822	Other
ACH-000801	-0.785389	HS936T	Melanoma	Skin	Melanoma	5.1981	Other
ACH-000783	-0.700252	CAMA1	Invasive Breast Carcinoma	Breast	Invasive Breast Carcinoma	4.71973	Other
ACH-000802	-0.813945	BFTC905	Bladder Urothelial Carcinoma	Bladder/Urinary Tract	Bladder Urothelial Carcinoma	4.54905	Other
ACH-000805	-1.013	COLO679	Melanoma	Skin	Melanoma	4.88264	Other
ACH-000807	-0.736258	SNU738	Diffuse Glioma	CNS/Brain	Diffuse Glioma	4.83895	Other
ACH-000809	-0.667085	KYSE410	Esophageal Squamous Cell Carcinoma	Esophagus/Stomach	Esophageal Squamous Cell Carcinoma	4.22342	Other
ACH-000810	-0.818186	SKMEL30	Melanoma	Skin	Melanoma	4.62059	Other
ACH-000811	-0.85757	SKOV3	Ovarian Epithelial Tumor	Ovary/Fallopian Tube	Ovarian Epithelial Tumor	4.86641	Other
ACH-000817	-0.813014	RPMI8226	Non-Hodgkin Lymphoma	Lymphoid	Non-Hodgkin Lymphoma	3.76447	Other
ACH-000819	-1.26853	LN18	Diffuse Glioma	CNS/Brain	Diffuse Glioma	4.64328	Other
ACH-000820	-0.96065	SW403	Colorectal Adenocarcinoma	Bowel	Colorectal Adenocarcinoma	5.16993	Other
ACH-000821	-0.536481	EJM	Non-Hodgkin Lymphoma	Lymphoid	Non-Hodgkin Lymphoma	4.60348	Other
ACH-000822	-0.680264	SKMEL24	Melanoma	Skin	Melanoma	4.62117	Other
ACH-000823	-0.668122	KYSE140	Esophageal Squamous Cell Carcinoma	Esophagus/Stomach	Esophageal Squamous Cell Carcinoma	4.74739	Other
ACH-000824	-0.839562	KYSE510	Esophageal Squamous Cell Carcinoma	Esophagus/Stomach	Esophageal Squamous Cell Carcinoma	4.98868	Other
ACH-000827	-0.865311	WM793	Melanoma	Skin	Melanoma	5.16872	Other
ACH-000804	-0.625983	NB1	Neuroblastoma	Peripheral Nervous System	Neuroblastoma	5.47281	Other
ACH-000782	-0.796924	SEM	B-Lymphoblastic Leukemia/Lymphoma	Lymphoid	B-Lymphoblastic Leukemia/Lymphoma	4.33842	Other
ACH-000781	-1.05831	NCIH2023	Non-Small Cell Lung Cancer	Lung	Non-Small Cell Lung Cancer	4.86839	Other
ACH-000778	-0.996832	HSC3	Head and Neck Squamous Cell Carcinoma	Head and Neck	Head and Neck Squamous Cell Carcinoma	4.87823	Other
ACH-000734	-0.471152	JHH5	Hepatocellular Carcinoma	Liver	Hepatocellular Carcinoma	4.63343	Other
ACH-000735	-0.614435	PECAPJ49	Head and Neck Squamous Cell Carcinoma	Head and Neck	Head and Neck Squamous Cell Carcinoma	4.66846	Other
ACH-000736	-0.861627	SNU601	Esophagogastric Adenocarcinoma	Esophagus/Stomach	Esophagogastric Adenocarcinoma	4.22497	Other
ACH-000738	-0.767969	GB1	Diffuse Glioma	CNS/Brain	Diffuse Glioma	6.22689	Other
ACH-000739	-1.12834	HEPG2	Hepatoblastoma	Liver	Hepatoblastoma	4.18507	Other
ACH-000740	-0.840918	A253	Head and Neck Squamous Cell Carcinoma	Head and Neck	Head and Neck Squamous Cell Carcinoma	5.03914	Other
ACH-000741	-1.02419	UBLC1	Bladder Urothelial Carcinoma	Bladder/Urinary Tract	Bladder Urothelial Carcinoma	3.99639	Other
ACH-000746	-0.943615	GSS	Esophagogastric Adenocarcinoma	Esophagus/Stomach	Esophagogastric Adenocarcinoma	5.0148	Other
ACH-000747	-0.78086	NCIH1703	Non-Small Cell Lung Cancer	Lung	Non-Small Cell Lung Cancer	4.67243	Other
ACH-000748	-0.699578	SJSA1	Osteosarcoma	Bone	Osteosarcoma	5.09212	Other
ACH-000753	-1.00527	JMSU1	Bladder Urothelial Carcinoma	Bladder/Urinary Tract	Bladder Urothelial Carcinoma	5.31107	Other
ACH-000754	-0.690671	L428	Hodgkin Lymphoma	Lymphoid	Hodgkin Lymphoma	4.06091	Other
ACH-000756	-0.783843	GI1	Diffuse Glioma	CNS/Brain	Diffuse Glioma	4.87283	Other
ACH-000757	-0.805179	A427	Non-Small Cell Lung Cancer	Lung	Non-Small Cell Lung Cancer	3.82069	Other
ACH-000760	-1.07929	LNZ308	Diffuse Glioma	CNS/Brain	Diffuse Glioma	5.04876	Other
ACH-000762	-0.762763	YD38	Head and Neck Squamous Cell Carcinoma	Head and Neck	Head and Neck Squamous Cell Carcinoma	4.13011	Other
ACH-000763	-0.835055	MM1S	Non-Hodgkin Lymphoma	Lymphoid	Non-Hodgkin Lymphoma	4.57289	Other
ACH-000764	-0.765716	SH10TC	Esophagogastric Adenocarcinoma	Esophagus/Stomach	Esophagogastric Adenocarcinoma	5.23993	Other
ACH-000765	-0.814586	WM983B	Melanoma	Skin	Melanoma	6.07211	Other
ACH-000766	-0.781033	NCIH1648	Non-Small Cell Lung Cancer	Lung	Non-Small Cell Lung Cancer	4.06437	Other
ACH-000767	-0.790357	NCIH526	Lung Neuroendocrine Tumor	Lung	Lung Neuroendocrine Tumor	5.01837	Other
ACH-000768	-0.840388	MDAMB231	Invasive Breast Carcinoma	Breast	Invasive Breast Carcinoma	4.06437	Other
ACH-000769	-0.450244	LK2	Non-Small Cell Lung Cancer	Lung	Non-Small Cell Lung Cancer	4.76818	Other
ACH-000770	-0.716643	P31FUJ	Acute Myeloid Leukemia	Myeloid	Acute Myeloid Leukemia	4.3799	Other
ACH-000771	-1.43734	BICR56	Head and Neck Squamous Cell Carcinoma	Head and Neck	Head and Neck Squamous Cell Carcinoma	3.42089	Other
ACH-000773	-0.659744	KIJK	Non-Hodgkin Lymphoma	Lymphoid	Non-Hodgkin Lymphoma	4.8953	Other
ACH-000774	-1.32596	RERFLCAD2	Non-Small Cell Lung Cancer	Lung	Non-Small Cell Lung Cancer	3.89627	Other
ACH-000775	-0.968636	NCIH727	Lung Neuroendocrine Tumor	Lung	Lung Neuroendocrine Tumor	4.17951	Other
ACH-000776	-0.636182	ONS76	Embryonal Tumor	CNS/Brain	Embryonal Tumor	4.66391	Other
ACH-000725	-1.07905	HCC202	Breast Ductal Carcinoma In Situ	Breast	Breast Ductal Carcinoma In Situ	4.80941	Other
ACH-000624	-0.83316	HCC1806	Breast Ductal Carcinoma In Situ	Breast	Breast Ductal Carcinoma In Situ	3.63343	Other
ACH-000647	-0.585189	TE1	Esophageal Squamous Cell Carcinoma	Esophagus/Stomach	Esophageal Squamous Cell Carcinoma	4.94439	Other
ACH-000623	-0.784056	SNU201	Diffuse Glioma	CNS/Brain	Diffuse Glioma	5.32085	Other
ACH-000500	-0.6701	SNU46	Head and Neck Squamous Cell Carcinoma	Head and Neck	Head and Neck Squamous Cell Carcinoma	5.48123	Other
ACH-000501	-0.638652	LS123	Colorectal Adenocarcinoma	Bowel	Colorectal Adenocarcinoma	4.34908	Other
ACH-000502	-0.903024	TCCPAN2	Pancreatic Adenocarcinoma	Pancreas	Pancreatic Adenocarcinoma	4.33199	Other
ACH-000503	-0.501994	BICR16	Head and Neck Squamous Cell Carcinoma	Head and Neck	Head and Neck Squamous Cell Carcinoma	4.20711	Other
ACH-000504	-0.728078	SNB75	Diffuse Glioma	CNS/Brain	Diffuse Glioma	5.57137	Other
ACH-000505	-0.955966	RKN	Leiomyosarcoma	Soft Tissue	Leiomyosarcoma	4.96763	Other
ACH-000507	-1.1699	KE39	Esophagogastric Adenocarcinoma	Esophagus/Stomach	Esophagogastric Adenocarcinoma	4.79442	Other
ACH-000510	-0.797887	NCIH1299	Non-Small Cell Lung Cancer	Lung	Non-Small Cell Lung Cancer	4.56682	Other
ACH-000511	-0.962592	CALU1	Non-Small Cell Lung Cancer	Lung	Non-Small Cell Lung Cancer	5.30086	Other
ACH-000512	-0.796701	INA6	Non-Hodgkin Lymphoma	Lymphoid	Non-Hodgkin Lymphoma	4.52356	Other
ACH-000514	-0.958612	NCIH1092	Lung Neuroendocrine Tumor	Lung	Lung Neuroendocrine Tumor	5.36912	Other
ACH-000516	-0.818497	CAL78	Chondrosarcoma	Bone	Chondrosarcoma	4.92315	Other
ACH-000517	-0.703145	SNU410	Pancreatic Adenocarcinoma	Pancreas	Pancreatic Adenocarcinoma	4.58496	Other
ACH-000518	-1.03068	CAL33	Head and Neck Squamous Cell Carcinoma	Head and Neck	Head and Neck Squamous Cell Carcinoma	4.80684	Other
ACH-000520	-0.709519	59M	Ovarian Epithelial Tumor	Ovary/Fallopian Tube	Ovarian Epithelial Tumor	4.0781	Other
ACH-000521	-0.851082	NCIH2030	Non-Small Cell Lung Cancer	Lung	Non-Small Cell Lung Cancer	3.66107	Other
ACH-000522	-1.04387	UMUC3	Bladder Urothelial Carcinoma	Bladder/Urinary Tract	Bladder Urothelial Carcinoma	4.37016	Other
ACH-000547	-0.829244	HT1197	Bladder Urothelial Carcinoma	Bladder/Urinary Tract	Bladder Urothelial Carcinoma	4.3427	Other
ACH-000546	-1.04132	HSC4	Head and Neck Squamous Cell Carcinoma	Head and Neck	Head and Neck Squamous Cell Carcinoma	4.77505	Other
ACH-000545	-0.63448	VMCUB1	Bladder Urothelial Carcinoma	Bladder/Urinary Tract	Bladder Urothelial Carcinoma	5.57954	Other
ACH-000544	-0.841766	OE21	Esophageal Squamous Cell Carcinoma	Esophagus/Stomach	Esophageal Squamous Cell Carcinoma	3.75916	Other
ACH-000542	-0.779994	HEYA8	Ovarian Epithelial Tumor	Ovary/Fallopian Tube	Ovarian Epithelial Tumor	4.78555	Other
ACH-000541	-0.794962	KMS34	Non-Hodgkin Lymphoma	Lymphoid	Non-Hodgkin Lymphoma	3.99186	Other
ACH-000499	-0.922015	EW8	Ewing Sarcoma	Bone	Ewing Sarcoma	4.43296	Other
ACH-000537	-0.849445	SNU761	Hepatocellular Carcinoma	Liver	Hepatocellular Carcinoma	4.15704	Other
ACH-000533	-0.815106	NCIH2004RT	Rhabdoid Cancer	Kidney	Rhabdoid Cancer	4.8485	Other
ACH-000532	-0.790629	SNU61	Colorectal Adenocarcinoma	Bowel	Colorectal Adenocarcinoma	3.74739	Other
ACH-000528	-1.13448	ABC1	Non-Small Cell Lung Cancer	Lung	Non-Small Cell Lung Cancer	4.08406	Other
ACH-000527	-1.13423	OVISE	Ovarian Epithelial Tumor	Ovary/Fallopian Tube	Ovarian Epithelial Tumor	4.72192	Other
ACH-000525	-1.10069	NCIH2171	Lung Neuroendocrine Tumor	Lung	Lung Neuroendocrine Tumor	5.22612	Other
ACH-000524	-0.79678	KURAMOCHI	Ovarian Epithelial Tumor	Ovary/Fallopian Tube	Ovarian Epithelial Tumor	3.83996	Other
ACH-000535	-0.653359	BXPC3	Pancreatic Adenocarcinoma	Pancreas	Pancreatic Adenocarcinoma	4.63401	Other
ACH-000496	-0.621869	NCIH1792	Non-Small Cell Lung Cancer	Lung	Non-Small Cell Lung Cancer	4.13832	Other
ACH-000495	-0.551796	TUHR4TKB	Renal Cell Carcinoma	Kidney	Renal Cell Carcinoma	4.2817	Other
ACH-000493	-0.782267	SNU423	Hepatocellular Carcinoma	Liver	Hepatocellular Carcinoma	5.16752	Other
ACH-000471	-0.624844	LI7	Hepatocellular Carcinoma	Liver	Hepatocellular Carcinoma	4.64039	Other
ACH-000470	-0.767729	SW1463	Colorectal Adenocarcinoma	Bowel	Colorectal Adenocarcinoma	3.75489	Other
ACH-000469	-0.632789	YH13	Diffuse Glioma	CNS/Brain	Diffuse Glioma	5.76977	Other
ACH-000468	-0.683834	PK45H	Pancreatic Adenocarcinoma	Pancreas	Pancreatic Adenocarcinoma	4.48156	Other
ACH-000467	-0.899678	HCC56	Colorectal Adenocarcinoma	Bowel	Colorectal Adenocarcinoma	4.29278	Other
ACH-000466	-0.818066	SNU216	Esophagogastric Adenocarcinoma	Esophagus/Stomach	Esophagogastric Adenocarcinoma	4.88606	Other
ACH-000472	-0.794508	HSC2	Head and Neck Squamous Cell Carcinoma	Head and Neck	Head and Neck Squamous Cell Carcinoma	3.58736	Other
ACH-000464	-0.572841	CAS1	Diffuse Glioma	CNS/Brain	Diffuse Glioma	4.97269	Other
ACH-000461	-0.726564	SNU1196	Intraductal Papillary Neoplasm of the Bile Duct	Biliary Tract	Intraductal Papillary Neoplasm of the Bile Duct	4.0781	Other
ACH-000460	-0.697176	SNU8	Ovarian Epithelial Tumor	Ovary/Fallopian Tube	Ovarian Epithelial Tumor	4.30012	Other
ACH-000459	-0.998963	TUHR10TKB	Renal Cell Carcinoma	Kidney	Renal Cell Carcinoma	4.84046	Other
ACH-000458	-0.831084	CJM	Melanoma	Skin	Melanoma	5.49153	Other
ACH-000456	-0.734061	BCPAP	Poorly Differentiated Thyroid Cancer	Thyroid	Poorly Differentiated Thyroid Cancer	4.91073	Other
ACH-000455	-0.665877	LN428	Diffuse Glioma	CNS/Brain	Diffuse Glioma	4.35262	Other
ACH-000463	-1.12928	NCIH460	Non-Small Cell Lung Cancer	Lung	Non-Small Cell Lung Cancer	5.21994	Other
ACH-000548	-0.805434	BHY	Head and Neck Squamous Cell Carcinoma	Head and Neck	Head and Neck Squamous Cell Carcinoma	4.28466	Other
ACH-000473	-0.971332	RT112	Bladder Urothelial Carcinoma	Bladder/Urinary Tract	Bladder Urothelial Carcinoma	4.32697	Other
ACH-000476	-0.992553	JHH4	Hepatocellular Carcinoma	Liver	Hepatocellular Carcinoma	4.59395	Other
ACH-000491	-0.595039	NCIH716	Colorectal Adenocarcinoma	Bowel	Colorectal Adenocarcinoma	4.17632	Other
ACH-000490	-0.649947	SF767	Cervical Squamous Cell Carcinoma	Cervix	Cervical Squamous Cell Carcinoma	4.89821	Other
ACH-000489	-0.790514	SW1116	Colorectal Adenocarcinoma	Bowel	Colorectal Adenocarcinoma	3.19535	Other
ACH-000488	-0.87571	TE11	Esophageal Squamous Cell Carcinoma	Esophagus/Stomach	Esophageal Squamous Cell Carcinoma	4.34696	Other
ACH-000487	-0.723738	F36P	Myelodysplastic Syndromes	Myeloid	Myelodysplastic Syndromes	3.21568	Other
ACH-000486	-0.791765	KU1919	Bladder Urothelial Carcinoma	Bladder/Urinary Tract	Bladder Urothelial Carcinoma	4.22188	Other
ACH-000475	-0.794997	HUH1	Hepatocellular Carcinoma	Liver	Hepatocellular Carcinoma	4.23343	Other
ACH-000485	-0.823492	GSU	Esophagogastric Adenocarcinoma	Esophagus/Stomach	Esophagogastric Adenocarcinoma	4.7939	Other
ACH-000483	-1.05862	SNU182	Hepatocellular Carcinoma	Liver	Hepatocellular Carcinoma	4.5435	Other
ACH-000481	-1.02087	NCIH2170	Non-Small Cell Lung Cancer	Lung	Non-Small Cell Lung Cancer	4.04963	Other
ACH-000480	-0.940185	HUH7	Hepatocellular Carcinoma	Liver	Hepatocellular Carcinoma	4.3512	Other
ACH-000479	-0.534039	KNS81	Diffuse Glioma	CNS/Brain	Diffuse Glioma	5.19022	Other
ACH-000478	-0.701393	SNU387	Hepatocellular Carcinoma	Liver	Hepatocellular Carcinoma	5.68622	Other
ACH-000477	-0.914357	MALME3M	Melanoma	Skin	Melanoma	4.45022	Other
ACH-000484	-1.2281	VMRCRCW	Renal Cell Carcinoma	Kidney	Renal Cell Carcinoma	4.67243	Other
ACH-000549	-0.832668	SNU1076	Head and Neck Squamous Cell Carcinoma	Head and Neck	Head and Neck Squamous Cell Carcinoma	5.1416	Other
ACH-002926	-0.970866	UPMD1	Ocular Melanoma	Eye	Ocular Melanoma	4.30232	Other
ACH-000551	-0.847857	K562	Myeloproliferative Neoplasms	Myeloid	Myeloproliferative Neoplasms	4.22805	Other
ACH-000601	-0.896942	MIAPACA2	Pancreatic Adenocarcinoma	Pancreas	Pancreatic Adenocarcinoma	4.08491	Other
ACH-000609	-0.687706	SF126	Diffuse Glioma	CNS/Brain	Diffuse Glioma	5.04789	Other
ACH-000580	-0.96723	C32	Melanoma	Skin	Melanoma	5.06221	Other
ACH-000581	-1.72812	SNU16	Esophagogastric Adenocarcinoma	Esophagus/Stomach	Esophagogastric Adenocarcinoma	4.62234	Other
ACH-000584	-0.888346	JHOS4	Ovarian Epithelial Tumor	Ovary/Fallopian Tube	Ovarian Epithelial Tumor	3.45286	Other
ACH-000585	-0.690551	EPLC272H	Non-Small Cell Lung Cancer	Lung	Non-Small Cell Lung Cancer	4.93026	Other
ACH-000608	-0.935941	COV644	Ovarian Epithelial Tumor	Ovary/Fallopian Tube	Ovarian Epithelial Tumor	4.39163	Other
ACH-000587	-1.08392	NCIH1975	Non-Small Cell Lung Cancer	Lung	Non-Small Cell Lung Cancer	4.5404	Other
ACH-000588	-0.401686	KMS26	Non-Hodgkin Lymphoma	Lymphoid	Non-Hodgkin Lymphoma	4.88753	Other
ACH-000589	-0.969401	NCIH1437	Non-Small Cell Lung Cancer	Lung	Non-Small Cell Lung Cancer	3.51223	Other
ACH-000550	-0.821497	IGR39	Melanoma	Skin	Melanoma	5.45648	Other
ACH-000607	-0.749651	KYM1	Rhabdomyosarcoma	Soft Tissue	Rhabdomyosarcoma	5.21529	Other
ACH-000591	-0.878378	LN235	Diffuse Glioma	CNS/Brain	Diffuse Glioma	5.57833	Other
ACH-000592	-0.84004	TM31	Diffuse Glioma	CNS/Brain	Diffuse Glioma	4.80839	Other
ACH-000593	-0.720024	BC3C	Bladder Urothelial Carcinoma	Bladder/Urinary Tract	Bladder Urothelial Carcinoma	5.54782	Other
ACH-000606	-0.779278	PECAPJ34CLONEC12	Head and Neck Squamous Cell Carcinoma	Head and Neck	Head and Neck Squamous Cell Carcinoma	4.74362	Other
ACH-000605	-1.00804	TE6	Esophageal Squamous Cell Carcinoma	Esophagus/Stomach	Esophageal Squamous Cell Carcinoma	4.1819	Other
ACH-000595	-0.59631	LN229	Diffuse Glioma	CNS/Brain	Diffuse Glioma	5.44328	Other
ACH-000596	-0.901958	LCLC97TM1	Non-Small Cell Lung Cancer	Lung	Non-Small Cell Lung Cancer	4.50271	Other
ACH-000597	-0.950999	TTC709	Embryonal Tumor	CNS/Brain	Embryonal Tumor	4.65421	Other
ACH-000599	-0.673257	PATU8902	Pancreatic Adenocarcinoma	Pancreas	Pancreatic Adenocarcinoma	4.81813	Other
ACH-000604	-0.780679	KYO1	Myeloproliferative Neoplasms	Myeloid	Myeloproliferative Neoplasms	2.79701	Other
ACH-000602	-0.769561	M07E	Acute Myeloid Leukemia	Myeloid	Acute Myeloid Leukemia	4.22265	Other
ACH-000614	-0.679491	RVH421	Melanoma	Skin	Melanoma	4.9855	Other
ACH-000577	-0.578792	JHH2	Hepatocellular Carcinoma	Liver	Hepatocellular Carcinoma	4.60348	Other
ACH-000579	-0.641353	UACC257	Melanoma	Skin	Melanoma	4.13668	Other
ACH-000573	-1.22947	MDAMB436	Invasive Breast Carcinoma	Breast	Invasive Breast Carcinoma	3.848	Other
ACH-000552	-1.18463	HT29	Colorectal Adenocarcinoma	Bowel	Colorectal Adenocarcinoma	3.91265	Other
ACH-000622	-0.556367	KNS42	Diffuse Glioma	CNS/Brain	Diffuse Glioma	6.00697	Other
ACH-000621	-0.647579	MDAMB157	Invasive Breast Carcinoma	Breast	Invasive Breast Carcinoma	5.15704	Other
ACH-000554	-0.620824	UACC893	Invasive Breast Carcinoma	Breast	Invasive Breast Carcinoma	4.33842	Other
ACH-000556	-0.938181	SIHA	Cervical Squamous Cell Carcinoma	Cervix	Cervical Squamous Cell Carcinoma	4.62936	Other
ACH-000557	-0.846449	AML193	Acute Myeloid Leukemia	Myeloid	Acute Myeloid Leukemia	3.71039	Other
ACH-000620	-0.825715	JHH1	Hepatocellular Carcinoma	Liver	Hepatocellular Carcinoma	4.02326	Other
ACH-000619	-0.803445	PECAPJ15	Head and Neck Squamous Cell Carcinoma	Head and Neck	Head and Neck Squamous Cell Carcinoma	4.23955	Other
ACH-000558	-0.757702	A172	Diffuse Glioma	CNS/Brain	Diffuse Glioma	5.68706	Other
ACH-000618	-0.830679	SNU1041	Head and Neck Squamous Cell Carcinoma	Head and Neck	Head and Neck Squamous Cell Carcinoma	4.8475	Other
ACH-000576	-0.871108	KMS27	Non-Hodgkin Lymphoma	Lymphoid	Non-Hodgkin Lymphoma	4.43829	Other
ACH-000559	-1.04248	NCIH1836	Lung Neuroendocrine Tumor	Lung	Lung Neuroendocrine Tumor	4.73227	Other
ACH-000600	-0.502932	SLR26	Renal Cell Carcinoma	Kidney	Renal Cell Carcinoma	5.23113	Other
ACH-000567	-0.650875	ST486	Non-Hodgkin Lymphoma	Lymphoid	Non-Hodgkin Lymphoma	4.76022	Other
ACH-000616	-0.929568	HS746T	Esophagogastric Adenocarcinoma	Esophagus/Stomach	Esophagogastric Adenocarcinoma	5.52136	Other
ACH-000562	-0.512969	HCC78	Non-Small Cell Lung Cancer	Lung	Non-Small Cell Lung Cancer	3.76341	Other
ACH-000571	-0.764068	T98G	Diffuse Glioma	CNS/Brain	Diffuse Glioma	4.97085	Other
ACH-000570	-0.821348	YKG1	Diffuse Glioma	CNS/Brain	Diffuse Glioma	5.72383	Other
ACH-000563	-0.918496	EBC1	Non-Small Cell Lung Cancer	Lung	Non-Small Cell Lung Cancer	4.77189	Other
ACH-000565	-0.186746	RCM1	Colorectal Adenocarcinoma	Bowel	Colorectal Adenocarcinoma	3.96162	Other
ACH-000561	-0.920849	TDOTT	Esophageal Squamous Cell Carcinoma	Esophagus/Stomach	Esophageal Squamous Cell Carcinoma	5.06264	Other
ACH-000859	-0.967158	HCC1954	Breast Ductal Carcinoma In Situ	Breast	Breast Ductal Carcinoma In Situ	4.78973	Other non-conserving
ACH-001081	-1.2363	HCC2998	Colorectal Adenocarcinoma	Bowel	Colorectal Adenocarcinoma		Other non-conserving
ACH-000022	-0.653856	PATU8988S	Pancreatic Adenocarcinoma	Pancreas	Pancreatic Adenocarcinoma	3.80529	Other non-conserving
ACH-000252	-1.16385	LS1034	Colorectal Adenocarcinoma	Bowel	Colorectal Adenocarcinoma	3.93734	Other non-conserving
ACH-000430	-1.61598	TYKNU	Ovarian Epithelial Tumor	Ovary/Fallopian Tube	Ovarian Epithelial Tumor	4.50208	Other non-conserving
ACH-001518	-0.898489	HEC116	Endometrial Carcinoma	Uterus	Endometrial Carcinoma	3.34908	Other non-conserving
ACH-000438	-0.764793	LU65	Non-Small Cell Lung Cancer	Lung	Non-Small Cell Lung Cancer	4.35332	Other non-conserving
ACH-001061	-1.05823	DLD1	Colorectal Adenocarcinoma	Bowel	Colorectal Adenocarcinoma	3.49185	Other non-conserving
ACH-000436	-0.779556	OCIMY7	Non-Hodgkin Lymphoma	Lymphoid	Non-Hodgkin Lymphoma	3.44626	Other non-conserving
ACH-000023	-1.14218	PATU8988T	Pancreatic Adenocarcinoma	Pancreas	Pancreatic Adenocarcinoma	5.30415	Other non-conserving
ACH-001853	-0.955191	KMCH1	Hepatocellular Carcinoma plus Intrahepatic Cholangiocarcinoma	Liver	Hepatocellular Carcinoma plus Intrahepatic Cholangiocarcinoma	4.57046	Other non-conserving
ACH-000995	-0.721348	JURKAT	T-Lymphoblastic Leukemia/Lymphoma	Lymphoid	T-Lymphoblastic Leukemia/Lymphoma	4.51538	Other non-conserving
ACH-001990	-0.875534	NZM7	Melanoma	Skin	Melanoma	4.35966	Other non-conserving
ACH-000950	-1.10089	LOVO	Colorectal Adenocarcinoma	Bowel	Colorectal Adenocarcinoma	3.08406	Other non-conserving
ACH-000941	-0.948097	HEC1B	Endometrial Carcinoma	Uterus	Endometrial Carcinoma	4.26003	Other non-conserving
ACH-000936	-0.6382	EFO27	Ovarian Epithelial Tumor	Ovary/Fallopian Tube	Ovarian Epithelial Tumor	5.25588	Other non-conserving
ACH-000266	-0.853084	SNU213	Pancreatic Adenocarcinoma	Pancreas	Pancreatic Adenocarcinoma	4.26303	Other non-conserving
ACH-001345	-1.28723	GP5D	Colorectal Adenocarcinoma	Bowel	Colorectal Adenocarcinoma	3.79701	Other non-conserving
ACH-000932	-0.975835	SNU1	Esophagogastric Adenocarcinoma	Esophagus/Stomach	Esophagogastric Adenocarcinoma	4.47768	Other non-conserving
ACH-000959	-0.871334	SNUC4	Colorectal Adenocarcinoma	Bowel	Colorectal Adenocarcinoma	4.62234	Other non-conserving
ACH-000696	-1.05661	OVCAR8	Ovarian Epithelial Tumor	Ovary/Fallopian Tube	Ovarian Epithelial Tumor	4.66448	Other non-conserving
ACH-000963	-0.804501	CCK81	Colorectal Adenocarcinoma	Bowel	Colorectal Adenocarcinoma	4.57713	Other non-conserving
ACH-000970	-0.94652	SNUC5	Colorectal Adenocarcinoma	Bowel	Colorectal Adenocarcinoma	4.92029	Other non-conserving
ACH-000974	-1.1106	SNGM	Endometrial Carcinoma	Uterus	Endometrial Carcinoma	3.83188	Other non-conserving
ACH-001036	-0.707585	CMK115	Acute Myeloid Leukemia	Myeloid	Acute Myeloid Leukemia	4.27724	Other non-conserving
ACH-001698	-0.88308	UPCISCC116	Head and Neck Squamous Cell Carcinoma	Head and Neck	Head and Neck Squamous Cell Carcinoma	2.73985	Other non-conserving
ACH-002026	-1.02001	HHUA	Endometrial Carcinoma	Uterus	Endometrial Carcinoma	3.89142	Other non-conserving
ACH-000758	-0.908709	MKN74	Esophagogastric Adenocarcinoma	Esophagus/Stomach	Esophagogastric Adenocarcinoma	4.74255	Other non-conserving
ACH-000985	-0.629519	LS411N	Colorectal Adenocarcinoma	Bowel	Colorectal Adenocarcinoma	4.06781	Other non-conserving
ACH-000217	-0.97547	JHH6	Hepatocellular Carcinoma	Liver	Hepatocellular Carcinoma	5.3837	Other non-conserving
ACH-000887	-0.77752	SF172	Diffuse Glioma	CNS/Brain	Diffuse Glioma	4.36597	Other non-conserving
ACH-000996	-0.792601	HEC251	Endometrial Carcinoma	Uterus	Endometrial Carcinoma	4.12681	Other non-conserving
ACH-000997	-1.15976	HCT15	Colorectal Adenocarcinoma	Bowel	Colorectal Adenocarcinoma	4.14486	Other non-conserving
ACH-001557	-0.880729	MERO41	Pleural Mesothelioma	Pleura	Pleural Mesothelioma	5.31288	Other non-conserving
ACH-000777	-0.968811	KYSE30	Esophageal Squamous Cell Carcinoma	Esophagus/Stomach	Esophageal Squamous Cell Carcinoma	5.11728	Other non-conserving
ACH-001552	-0.726704	MCC26	Merkel Cell Carcinoma	Skin	Merkel Cell Carcinoma	4.83895	Other non-conserving
ACH-001991	-0.963807	NZOV9	Ovarian Epithelial Tumor	Ovary/Fallopian Tube	Ovarian Epithelial Tumor	4.26003	Other non-conserving
ACH-000980	-1.16171	NCIH1155	Non-Small Cell Lung Cancer	Lung	Non-Small Cell Lung Cancer	5.07596	Other non-conserving
ACH-002161	-0.618853	MKN28	Esophagogastric Adenocarcinoma	Esophagus/Stomach	Esophagogastric Adenocarcinoma		Other non-conserving
Average	-0.820297
Standard Deviation	0.217349

## Sheet: RNF40 CRISPR (DepMap Public 23Q
Depmap ID	CRISPR (DepMap Public 23Q2+Score, Chronos)	Cell Line Name	Primary Disease	Lineage	Lineage Subtype	Expression Public 23Q2	Mutations_Prioritized
ACH-000001	-0.650494	NIHOVCAR3	Ovarian Epithelial Tumor	Ovary/Fallopian Tube	Ovarian Epithelial Tumor	4.53916	Other
ACH-001278	-0.45306	BIN67	Ovarian Epithelial Tumor	Ovary/Fallopian Tube	Ovarian Epithelial Tumor	4.66789	Other
ACH-001279	-0.456709	SCCOHT1	Ovarian Epithelial Tumor	Ovary/Fallopian Tube	Ovarian Epithelial Tumor	5.04963	Other
ACH-001280	-0.371	SCS214	Synovial Sarcoma	Soft Tissue	Synovial Sarcoma	5.36387	Other
ACH-001283	-0.631495	TC106	Ewing Sarcoma	Bone	Ewing Sarcoma	5.32841	Other
ACH-001289	-0.424156	COGAR359	Embryonal Tumor	CNS/Brain	Embryonal Tumor	5.45878	Other
ACH-001295	-0.51103	Y79	Retinoblastoma	Eye	Retinoblastoma	5.02945	Other
ACH-001300	-0.199408	CHLA15	Neuroblastoma	Peripheral Nervous System	Neuroblastoma	4.96671	Other
ACH-001301	-0.362242	COGN278	Neuroblastoma	Peripheral Nervous System	Neuroblastoma	5.25172	Other
ACH-001302	-0.389528	COGN305	Neuroblastoma	Peripheral Nervous System	Neuroblastoma	4.47444	Other
ACH-001303	-0.597139	NB1643	Neuroblastoma	Peripheral Nervous System	Neuroblastoma	5.01837	Other
ACH-001306	-0.600147	8305C	Anaplastic Thyroid Cancer	Thyroid	Anaplastic Thyroid Cancer	5.27612	Other
ACH-001307	-0.501604	8505C	Anaplastic Thyroid Cancer	Thyroid	Anaplastic Thyroid Cancer	5.84649	Other
ACH-001310	-0.533596	HA1E	Non-Cancerous	Kidney	Non-Cancerous	5.80529	Other
ACH-001318	-0.912844	PLCPRF5	Hepatocellular Carcinoma	Liver	Hepatocellular Carcinoma	4.84649	Other
ACH-001322	-0.410159	CME1	Synovial Sarcoma	Soft Tissue	Synovial Sarcoma	5.21917	Other
ACH-001329	-0.372819	ANGMCSS	Diffuse Glioma	CNS/Brain	Diffuse Glioma	5.15745	Other
ACH-001331	-0.655253	BICR10	Head and Neck Squamous Cell Carcinoma	Head and Neck	Head and Neck Squamous Cell Carcinoma		Other
ACH-001332	-0.404072	BICR78	Head and Neck Squamous Cell Carcinoma	Head and Neck	Head and Neck Squamous Cell Carcinoma	4.88215	Other
ACH-001333	-0.685624	C33A	Cervical Squamous Cell Carcinoma	Cervix	Cervical Squamous Cell Carcinoma	5.86344	Other
ACH-001336	-0.603148	CASKI	Cervical Squamous Cell Carcinoma	Cervix	Cervical Squamous Cell Carcinoma	3.62527	Other
ACH-001338	-0.419701	CHP134	Neuroblastoma	Peripheral Nervous System	Neuroblastoma	5.92529	Other
ACH-001340	-0.480679	COV413A	Ovarian Epithelial Tumor	Ovary/Fallopian Tube	Ovarian Epithelial Tumor	5.2211	Other
ACH-001341	-0.486994	DOTC24510	Mixed Cervical Carcinoma	Cervix	Mixed Cervical Carcinoma	4.44692	Other
ACH-001344	-0.516602	GIMEN	Neuroblastoma	Peripheral Nervous System	Neuroblastoma	4.74416	Other
ACH-001345	-0.365277	GP5D	Colorectal Adenocarcinoma	Bowel	Colorectal Adenocarcinoma	5.37295	Other
ACH-001346	-0.555357	H103	Head and Neck Squamous Cell Carcinoma	Head and Neck	Head and Neck Squamous Cell Carcinoma	4.52607	Other
ACH-001347	-0.418588	H157	Head and Neck Squamous Cell Carcinoma	Head and Neck	Head and Neck Squamous Cell Carcinoma	5.1811	Other
ACH-001353	-0.607119	JOPACA1	Pancreatic Adenocarcinoma	Pancreas	Pancreatic Adenocarcinoma	4.55949	Other
ACH-001354	-0.449538	LAN2	Neuroblastoma	Peripheral Nervous System	Neuroblastoma	5.22458	Other
ACH-001277	-0.494036	YAMATO	Synovial Sarcoma	Soft Tissue	Synovial Sarcoma	5.24451	Other
ACH-001356	-0.439237	MB1	Anaplastic Thyroid Cancer	Thyroid	Anaplastic Thyroid Cancer	5.31397	Other
ACH-001275	-0.46986	SYO1	Synovial Sarcoma	Soft Tissue	Synovial Sarcoma	5.03166	Other
ACH-001270	-0.615427	127399	Synovial Sarcoma	Soft Tissue	Synovial Sarcoma	5.48736	Other
ACH-001107	-0.697776	KP1N	Pancreatic Adenocarcinoma	Pancreas	Pancreatic Adenocarcinoma		Other
ACH-001119	-0.0656697	MAC2A	Non-Hodgkin Lymphoma	Lymphoid	Non-Hodgkin Lymphoma	3.90111	Other
ACH-001126	-0.492294	MOGGUVW	Diffuse Glioma	CNS/Brain	Diffuse Glioma		Other
ACH-001128	-0.275578	MON	Embryonal Tumor	CNS/Brain	Embryonal Tumor	5.69014	Other
ACH-001129	-0.212577	MONOMAC1	Acute Myeloid Leukemia	Myeloid	Acute Myeloid Leukemia	5.70736	Other
ACH-001134	-0.357131	MYLA	T-Lymphoblastic Leukemia/Lymphoma	Lymphoid	T-Lymphoblastic Leukemia/Lymphoma	4.904	Other
ACH-001137	-0.3105	NCIH1993	Non-Small Cell Lung Cancer	Lung	Non-Small Cell Lung Cancer		Other
ACH-001145	-0.494377	OC316	Ovarian Epithelial Tumor	Ovary/Fallopian Tube	Ovarian Epithelial Tumor	5.87578	Other
ACH-001151	-0.452664	OVCAR5	Ovarian Epithelial Tumor	Ovary/Fallopian Tube	Ovarian Epithelial Tumor	5.35614	Other
ACH-001163	-0.656188	CCLFPEDS0001T	Renal Cell Carcinoma	Kidney	Renal Cell Carcinoma	5.18309	Other
ACH-001164	-0.545821	CCLFPEDS0003T	Undifferentiated Pleomorphic Sarcoma/Malignant Fibrous Histiocytoma/High-Grade Spindle Cell Sarcoma	Soft Tissue	Undifferentiated Pleomorphic Sarcoma/Malignant Fibrous Histiocytoma/High-Grade Spindle Cell Sarcoma	5.26903	Other
ACH-001172	-0.695367	U251MGDM	Diffuse Glioma	CNS/Brain	Diffuse Glioma	5.0197	Other
ACH-001183	-0.51938	RT11284	Bladder Urothelial Carcinoma	Bladder/Urinary Tract	Bladder Urothelial Carcinoma	4.6792	Other
ACH-001184	-0.231747	SCMCRM2	Rhabdomyosarcoma	Soft Tissue	Rhabdomyosarcoma	4.60585	Other
ACH-001188	-0.419686	SHSY5Y	Neuroblastoma	Peripheral Nervous System	Neuroblastoma	4.7339	Other
ACH-001190	-0.424919	SKMEL2	Melanoma	Skin	Melanoma	5.04045	Other
ACH-001192	-0.484032	SKNEP1	Ewing Sarcoma	Bone	Ewing Sarcoma	4.98231	Other
ACH-001193	-0.523477	SKPNDW	Ewing Sarcoma	Bone	Ewing Sarcoma	5.8089	Other
ACH-001194	-0.208774	SKRC31	Renal Cell Carcinoma	Kidney	Renal Cell Carcinoma	5.43829	Other
ACH-001196	-0.244361	SMSCTR	Rhabdomyosarcoma	Soft Tissue	Rhabdomyosarcoma	4.86641	Other
ACH-001197	-0.183326	SMZ1	Non-Hodgkin Lymphoma	Lymphoid	Non-Hodgkin Lymphoma	4.93357	Other
ACH-001205	-0.419957	TC32	Ewing Sarcoma	Bone	Ewing Sarcoma		Other
ACH-001211	-0.543629	TTC549	Embryonal Tumor	CNS/Brain	Embryonal Tumor	5.9991	Other
ACH-001212	-0.171707	TTC642	Embryonal Tumor	CNS/Brain	Embryonal Tumor		Other
ACH-001228	-0.436717	UPCISCC152	Head and Neck Squamous Cell Carcinoma	Head and Neck	Head and Neck Squamous Cell Carcinoma	4.94579	Other
ACH-001229	-0.564393	UPCISCC154	Head and Neck Squamous Cell Carcinoma	Head and Neck	Head and Neck Squamous Cell Carcinoma	5.44162	Other
ACH-001232	-0.50904	UW228	Embryonal Tumor	CNS/Brain	Embryonal Tumor	5.0045	Other
ACH-001233	-0.508326	VMRCLCD	Non-Small Cell Lung Cancer	Lung	Non-Small Cell Lung Cancer		Other
ACH-001239	-0.412984	WM2664	Melanoma	Skin	Melanoma	4.99684	Other
ACH-001274	-0.252717	SW982	Synovial Sarcoma	Soft Tissue	Synovial Sarcoma	5.04045	Other
ACH-001099	-0.474358	KD	Embryonal Tumor	CNS/Brain	Embryonal Tumor	5.43229	Other
ACH-001360	-0.397269	MS751	Cervical Squamous Cell Carcinoma	Cervix	Cervical Squamous Cell Carcinoma	5.36912	Other
ACH-001367	-0.267993	NMB	Neuroblastoma	Peripheral Nervous System	Neuroblastoma	6.3203	Other
ACH-001430	-0.322559	TC138	Ewing Sarcoma	Bone	Ewing Sarcoma	5.54936	Other
ACH-001431	-0.601851	TC205	Ewing Sarcoma	Bone	Ewing Sarcoma	5.16511	Other
ACH-001433	-0.340751	CCLFPEDS0008T	Epithelioid Sarcoma	Soft Tissue	Epithelioid Sarcoma		Other
ACH-001442	-0.622792	A388	Cutaneous Squamous Cell Carcinoma	Skin	Cutaneous Squamous Cell Carcinoma	4.49249	Other
ACH-001443	-0.370736	ASH3	Anaplastic Thyroid Cancer	Thyroid	Anaplastic Thyroid Cancer	4.31107	Other
ACH-001450	-0.43377	BLUE1	Non-Hodgkin Lymphoma	Lymphoid	Non-Hodgkin Lymphoma	5.68004	Other
ACH-001451	-0.588321	BOKU	Cervical Squamous Cell Carcinoma	Cervix	Cervical Squamous Cell Carcinoma	6.34855	Other
ACH-001453	-0.478441	BPH1	Non-Cancerous	Prostate	Non-Cancerous	5.30634	Other
ACH-001454	-0.0619265	C10	Colorectal Adenocarcinoma	Bowel	Colorectal Adenocarcinoma	5.57289	Other
ACH-001458	-0.479979	C75	Colorectal Adenocarcinoma	Bowel	Colorectal Adenocarcinoma	5.04089	Other
ACH-001459	-0.388865	C80	Colorectal Adenocarcinoma	Bowel	Colorectal Adenocarcinoma	4.64616	Other
ACH-001460	-0.747339	C84	Colorectal Adenocarcinoma	Bowel	Colorectal Adenocarcinoma	4.36807	Other
ACH-001461	-0.354267	C99	Colorectal Adenocarcinoma	Bowel	Colorectal Adenocarcinoma	4.65878	Other
ACH-001481	-0.541684	CHLA90	Neuroblastoma	Peripheral Nervous System	Neuroblastoma	5.97751	Other
ACH-001494	-0.315518	EGI1	Intraductal Papillary Neoplasm of the Bile Duct	Biliary Tract	Intraductal Papillary Neoplasm of the Bile Duct	5.29939	Other
ACH-001495	-0.480573	EMTOKA	Endometrial Carcinoma	Uterus	Endometrial Carcinoma	5.93216	Other
ACH-001496	-0.631396	ESO26	Esophagogastric Adenocarcinoma	Esophagus/Stomach	Esophagogastric Adenocarcinoma	5.44659	Other
ACH-001497	-0.53178	ESO51	Esophagogastric Adenocarcinoma	Esophagus/Stomach	Esophagogastric Adenocarcinoma	5.29094	Other
ACH-001498	-0.554646	FARAGE	Non-Hodgkin Lymphoma	Lymphoid	Non-Hodgkin Lymphoma	4.31179	Other
ACH-001500	-0.665722	FLO1	Esophagogastric Adenocarcinoma	Esophagus/Stomach	Esophagogastric Adenocarcinoma	4.27352	Other
ACH-001509	-0.833613	H357	Head and Neck Squamous Cell Carcinoma	Head and Neck	Head and Neck Squamous Cell Carcinoma	4.17393	Other
ACH-001510	-0.501891	H376	Head and Neck Squamous Cell Carcinoma	Head and Neck	Head and Neck Squamous Cell Carcinoma	3.6311	Other
ACH-001511	-0.339928	H413	Head and Neck Squamous Cell Carcinoma	Head and Neck	Head and Neck Squamous Cell Carcinoma	5.78162	Other
ACH-001513	-0.587283	HCA1	Cervical Adenocarcinoma	Cervix	Cervical Adenocarcinoma	4.21412	Other
ACH-001515	-0.417919	HCS2	Cervical Squamous Cell Carcinoma	Cervix	Cervical Squamous Cell Carcinoma	4.9472	Other
ACH-001517	-0.470202	HEC1	Endometrial Carcinoma	Uterus	Endometrial Carcinoma	6.19495	Other
ACH-001518	-0.873966	HEC116	Endometrial Carcinoma	Uterus	Endometrial Carcinoma	4.87774	Other
ACH-001520	-0.376704	HG3	B-Lymphoblastic Leukemia/Lymphoma	Lymphoid	B-Lymphoblastic Leukemia/Lymphoma	4.99865	Other
ACH-001522	-0.37627	HMY1	Melanoma	Skin	Melanoma	5.46956	Other
ACH-001422	-0.359622	WPE1NA22	Prostate Adenocarcinoma	Prostate	Prostate Adenocarcinoma	4.69822	Other
ACH-001366	-0.296501	NGP	Neuroblastoma	Peripheral Nervous System	Neuroblastoma	4.7252	Other
ACH-001421	-0.0778675	WERIRB1	Retinoblastoma	Eye	Retinoblastoma	5.21607	Other
ACH-001418	-0.27367	UWB1289	Ovarian Epithelial Tumor	Ovary/Fallopian Tube	Ovarian Epithelial Tumor	5.31759	Other
ACH-001368	-0.732868	OACM51	Esophagogastric Adenocarcinoma	Esophagus/Stomach	Esophagogastric Adenocarcinoma	3.849	Other
ACH-001370	-0.533567	OCIP5X	Ovarian Epithelial Tumor	Ovary/Fallopian Tube	Ovarian Epithelial Tumor	5.5373	Other
ACH-001374	-0.490435	PA1	Ovarian Germ Cell Tumor	Ovary/Fallopian Tube	Ovarian Germ Cell Tumor	4.76288	Other
ACH-001375	-0.767538	PACADD119	Pancreatic Adenocarcinoma	Pancreas	Pancreatic Adenocarcinoma	5.29902	Other
ACH-001377	-0.435504	PACADD137	Pancreatic Adenocarcinoma	Pancreas	Pancreatic Adenocarcinoma	4.774	Other
ACH-001380	-0.526954	PACADD165	Pancreatic Adenocarcinoma	Pancreas	Pancreatic Adenocarcinoma	4.90352	Other
ACH-001382	-0.238355	PACADD188	Pancreatic Adenocarcinoma	Pancreas	Pancreatic Adenocarcinoma	4.95931	Other
ACH-001385	-0.295098	RPMI2650	Head and Neck Squamous Cell Carcinoma	Head and Neck	Head and Neck Squamous Cell Carcinoma	5.72247	Other
ACH-001386	-0.670841	SCLC22H	Lung Neuroendocrine Tumor	Lung	Lung Neuroendocrine Tumor	5.7866	Other
ACH-001388	-0.391041	SUM102PT	Invasive Breast Carcinoma	Breast	Invasive Breast Carcinoma	2.19219	Other
ACH-001389	-0.596404	SUM1315MO2	Invasive Breast Carcinoma	Breast	Invasive Breast Carcinoma	5.40395	Other
ACH-001390	-0.368356	SUM149PT	Invasive Breast Carcinoma	Breast	Invasive Breast Carcinoma	3.68032	Other
ACH-001391	-0.488385	SUM159PT	Invasive Breast Carcinoma	Breast	Invasive Breast Carcinoma	4.12102	Other
ACH-001392	-0.485595	SUM185PE	Invasive Breast Carcinoma	Breast	Invasive Breast Carcinoma	4.80116	Other
ACH-001393	-0.361725	SUM190PT	Invasive Breast Carcinoma	Breast	Invasive Breast Carcinoma	5.37051	Other
ACH-001394	-0.276899	SUM229PE	Invasive Breast Carcinoma	Breast	Invasive Breast Carcinoma	4.44692	Other
ACH-001396	-0.268785	SUM52PE	Invasive Breast Carcinoma	Breast	Invasive Breast Carcinoma	5.01614	Other
ACH-001398	-0.489531	SW156	Renal Cell Carcinoma	Kidney	Renal Cell Carcinoma	4.74039	Other
ACH-001399	-0.746357	SW626	Colorectal Adenocarcinoma	Bowel	Colorectal Adenocarcinoma	4.88118	Other
ACH-001400	-0.517534	SW954	Squamous Cell Carcinoma of the Vulva/Vagina	Vulva/Vagina	Squamous Cell Carcinoma of the Vulva/Vagina	2.67356	Other
ACH-001402	-0.432694	SW756	Cervical Squamous Cell Carcinoma	Cervix	Cervical Squamous Cell Carcinoma	5.67582	Other
ACH-001403	-0.592031	TO14	Ovarian Epithelial Tumor	Ovary/Fallopian Tube	Ovarian Epithelial Tumor	4.87332	Other
ACH-001407	-0.396486	UMUC13	Bladder Urothelial Carcinoma	Bladder/Urinary Tract	Bladder Urothelial Carcinoma	5.02459	Other
ACH-001408	-0.286616	UMUC14	Urethral Cancer	Bladder/Urinary Tract	Urethral Cancer	5.3107	Other
ACH-001409	-0.218316	UMUC16	Bladder Urothelial Carcinoma	Bladder/Urinary Tract	Bladder Urothelial Carcinoma	5.24375	Other
ACH-001411	-0.262255	UMUC5	Bladder Squamous Cell Carcinoma	Bladder/Urinary Tract	Bladder Squamous Cell Carcinoma	4.90111	Other
ACH-001414	-0.859328	UMUC6	Bladder Urothelial Carcinoma	Bladder/Urinary Tract	Bladder Urothelial Carcinoma	4.99095	Other
ACH-001415	-0.379326	UMUC7	Bladder Urothelial Carcinoma	Bladder/Urinary Tract	Bladder Urothelial Carcinoma	5.337	Other
ACH-001416	-0.430206	UMUC9	Bladder Urothelial Carcinoma	Bladder/Urinary Tract	Bladder Urothelial Carcinoma	4.98641	Other
ACH-001419	-0.192355	VP229	Invasive Breast Carcinoma	Breast	Invasive Breast Carcinoma	5.77294	Other
ACH-001098	-0.468725	KCIMOH1	Pancreatic Adenocarcinoma	Pancreas	Pancreatic Adenocarcinoma	4.1375	Other
ACH-001096	-0.542281	JR	Rhabdomyosarcoma	Soft Tissue	Rhabdomyosarcoma	4.87627	Other
ACH-001075	-0.279384	NCIH292	Non-Small Cell Lung Cancer	Lung	Non-Small Cell Lung Cancer	5.17153	Other
ACH-000871	-0.20597	NCIH510	Lung Neuroendocrine Tumor	Lung	Lung Neuroendocrine Tumor	6.23439	Other
ACH-000872	-0.687869	HCC515	Non-Small Cell Lung Cancer	Lung	Non-Small Cell Lung Cancer	4.7148	Other
ACH-000873	-0.393739	KYSE270	Esophageal Squamous Cell Carcinoma	Esophagus/Stomach	Esophageal Squamous Cell Carcinoma	4.79494	Other
ACH-000876	-0.102179	MDAMB415	Invasive Breast Carcinoma	Breast	Invasive Breast Carcinoma	6.00045	Other
ACH-000878	-0.527262	HCC15	Non-Small Cell Lung Cancer	Lung	Non-Small Cell Lung Cancer	5.67469	Other
ACH-000879	-0.105537	MFE296	Endometrial Carcinoma	Uterus	Endometrial Carcinoma	6.37434	Other
ACH-000880	-0.507817	AGS	Esophagogastric Adenocarcinoma	Esophagus/Stomach	Esophagogastric Adenocarcinoma	6.11124	Other
ACH-000881	-0.425661	MELJUSO	Melanoma	Skin	Melanoma	5.65277	Other
ACH-000882	-0.546452	IGR1	Melanoma	Skin	Melanoma	5.47021	Other
ACH-000884	-0.425831	MDAMB435S	Melanoma	Skin	Melanoma	5.07938	Other
ACH-000885	-0.720684	TOV21G	Ovarian Epithelial Tumor	Ovary/Fallopian Tube	Ovarian Epithelial Tumor	4.89433	Other
ACH-000887	-0.386	SF172	Diffuse Glioma	CNS/Brain	Diffuse Glioma	4.70653	Other
ACH-000888	-0.464897	NCIH1793	Non-Small Cell Lung Cancer	Lung	Non-Small Cell Lung Cancer	4.5373	Other
ACH-000889	-0.463196	KMM1	Non-Hodgkin Lymphoma	Lymphoid	Non-Hodgkin Lymphoma	5.82069	Other
ACH-000890	-0.411633	SW1271	Lung Neuroendocrine Tumor	Lung	Lung Neuroendocrine Tumor	6.0847	Other
ACH-000894	-0.292121	NCIH1869	Non-Small Cell Lung Cancer	Lung	Non-Small Cell Lung Cancer	5.393	Other
ACH-000896	-0.607937	647V	Bladder Urothelial Carcinoma	Bladder/Urinary Tract	Bladder Urothelial Carcinoma	5.1297	Other
ACH-000898	-0.489176	SNU719	Esophagogastric Adenocarcinoma	Esophagus/Stomach	Esophagogastric Adenocarcinoma	5.16752	Other
ACH-000899	-0.177953	WM88	Melanoma	Skin	Melanoma	5.93829	Other
ACH-000901	-0.533898	HCC1359	Non-Small Cell Lung Cancer	Lung	Non-Small Cell Lung Cancer	5.75141	Other
ACH-000903	-0.318552	FTC133	Well-Differentiated Thyroid Cancer	Thyroid	Well-Differentiated Thyroid Cancer	5.61088	Other
ACH-000905	-0.493898	5637	Bladder Urothelial Carcinoma	Bladder/Urinary Tract	Bladder Urothelial Carcinoma	5.31976	Other
ACH-000906	-0.433864	ES2	Ovarian Epithelial Tumor	Ovary/Fallopian Tube	Ovarian Epithelial Tumor	4.97591	Other
ACH-000907	-0.267955	SNU349	Renal Cell Carcinoma	Kidney	Renal Cell Carcinoma	4.88801	Other
ACH-000910	-0.184803	MDAMB453	Invasive Breast Carcinoma	Breast	Invasive Breast Carcinoma	6.24584	Other
ACH-000911	-0.477528	NUGC3	Esophagogastric Adenocarcinoma	Esophagus/Stomach	Esophagogastric Adenocarcinoma	4.46467	Other
ACH-000912	-0.527478	NCIH2286	Lung Neuroendocrine Tumor	Lung	Lung Neuroendocrine Tumor	6.2317	Other
ACH-000913	-0.547828	ESS1	Uterine Sarcoma/Mesenchymal	Uterus	Uterine Sarcoma/Mesenchymal	5.70127	Other
ACH-000914	-0.532737	HT	Non-Hodgkin Lymphoma	Lymphoid	Non-Hodgkin Lymphoma	6.02901	Other
ACH-000869	-0.488238	NCIH1568	Non-Small Cell Lung Cancer	Lung	Non-Small Cell Lung Cancer	5.71836	Other
ACH-000915	-0.363822	IPC298	Melanoma	Skin	Melanoma	4.7339	Other
ACH-000867	-0.478681	CHAGOK1	Non-Small Cell Lung Cancer	Lung	Non-Small Cell Lung Cancer	5.56499	Other
ACH-000865	-0.464617	KYSE450	Esophageal Squamous Cell Carcinoma	Esophagus/Stomach	Esophageal Squamous Cell Carcinoma	6.15239	Other
ACH-000831	-0.442142	HEC50B	Endometrial Carcinoma	Uterus	Endometrial Carcinoma	5.33414	Other
ACH-000832	-0.815353	CAL27	Head and Neck Squamous Cell Carcinoma	Head and Neck	Head and Neck Squamous Cell Carcinoma	5.03254	Other
ACH-000833	-0.311383	RH30	Rhabdomyosarcoma	Soft Tissue	Rhabdomyosarcoma	5.23534	Other
ACH-000834	-0.451581	UMUC1	Bladder Urothelial Carcinoma	Bladder/Urinary Tract	Bladder Urothelial Carcinoma	4.44956	Other
ACH-000835	-0.53215	GCT	Undifferentiated Pleomorphic Sarcoma/Malignant Fibrous Histiocytoma/High-Grade Spindle Cell Sarcoma	Soft Tissue	Undifferentiated Pleomorphic Sarcoma/Malignant Fibrous Histiocytoma/High-Grade Spindle Cell Sarcoma	6.29609	Other
ACH-000836	-0.522012	YD15	Head and Neck Squamous Cell Carcinoma	Head and Neck	Head and Neck Squamous Cell Carcinoma	5.45812	Other
ACH-000837	-0.662061	NCIH322	Non-Small Cell Lung Cancer	Lung	Non-Small Cell Lung Cancer	5.45615	Other
ACH-000838	-0.413379	AMO1	Non-Hodgkin Lymphoma	Lymphoid	Non-Hodgkin Lymphoma	4.79546	Other
ACH-000839	-0.427137	SCABER	Bladder Squamous Cell Carcinoma	Bladder/Urinary Tract	Bladder Squamous Cell Carcinoma	4.53169	Other
ACH-000840	-0.421626	HCC366	Non-Small Cell Lung Cancer	Lung	Non-Small Cell Lung Cancer	6.20692	Other
ACH-000841	-0.492706	NCIH2087	Non-Small Cell Lung Cancer	Lung	Non-Small Cell Lung Cancer	5.81378	Other
ACH-000843	-0.451841	HARA	Non-Small Cell Lung Cancer	Lung	Non-Small Cell Lung Cancer	5.98208	Other
ACH-000845	-0.627365	NCIH1373	Non-Small Cell Lung Cancer	Lung	Non-Small Cell Lung Cancer	5.03078	Other
ACH-000846	-0.447843	FADU	Head and Neck Squamous Cell Carcinoma	Head and Neck	Head and Neck Squamous Cell Carcinoma	5.78188	Other
ACH-000847	-0.416145	HGC27	Esophagogastric Adenocarcinoma	Esophagus/Stomach	Esophagogastric Adenocarcinoma	5.51696	Other
ACH-002922	-0.426095	SKNMM	Neuroblastoma	Peripheral Nervous System	Neuroblastoma	4.78555	Other
ACH-000849	-0.613054	MDAMB468	Invasive Breast Carcinoma	Breast	Invasive Breast Carcinoma	5.03342	Other
ACH-000851	-0.611983	MORCPR	Non-Small Cell Lung Cancer	Lung	Non-Small Cell Lung Cancer	4.92884	Other
ACH-000853	-0.544377	NCIH661	Non-Small Cell Lung Cancer	Lung	Non-Small Cell Lung Cancer	5.77109	Other
ACH-000854	-0.587405	OCIMY5	Non-Hodgkin Lymphoma	Lymphoid	Non-Hodgkin Lymphoma	4.80632	Other
ACH-000855	-0.436522	KYSE150	Esophageal Squamous Cell Carcinoma	Esophagus/Stomach	Esophageal Squamous Cell Carcinoma	5.17951	Other
ACH-000856	-0.581429	CAL51	Invasive Breast Carcinoma	Breast	Invasive Breast Carcinoma	5.86617	Other
ACH-000858	-0.439414	KNS62	Non-Small Cell Lung Cancer	Lung	Non-Small Cell Lung Cancer	4.54288	Other
ACH-000859	-0.700892	HCC1954	Breast Ductal Carcinoma In Situ	Breast	Breast Ductal Carcinoma In Situ	5.41447	Other
ACH-000860	-0.315175	NCIH358	Non-Small Cell Lung Cancer	Lung	Non-Small Cell Lung Cancer	5.76341	Other
ACH-000861	-0.42191	HOP62	Non-Small Cell Lung Cancer	Lung	Non-Small Cell Lung Cancer	4.59036	Other
ACH-000862	-0.269526	KMBC2	Bladder Urothelial Carcinoma	Bladder/Urinary Tract	Bladder Urothelial Carcinoma	6.3466	Other
ACH-000863	-0.212172	DBTRG05MG	Diffuse Glioma	CNS/Brain	Diffuse Glioma	4.62819	Other
ACH-000864	-0.56695	COLO684	Endometrial Carcinoma	Uterus	Endometrial Carcinoma	5.94298	Other
ACH-000866	-0.750652	NCIH1048	Lung Neuroendocrine Tumor	Lung	Lung Neuroendocrine Tumor	5.94228	Other
ACH-000916	-0.512189	NCIH1573	Non-Small Cell Lung Cancer	Lung	Non-Small Cell Lung Cancer	5.76739	Other
ACH-000919	-0.0365302	IM95	Esophagogastric Adenocarcinoma	Esophagus/Stomach	Esophagogastric Adenocarcinoma	5.35403	Other
ACH-000922	-0.741956	RCHACV	B-Lymphoblastic Leukemia/Lymphoma	Lymphoid	B-Lymphoblastic Leukemia/Lymphoma	5.77505	Other
ACH-000979	-0.601295	DU145	Prostate Adenocarcinoma	Prostate	Prostate Adenocarcinoma		Other
ACH-000980	-0.578042	NCIH1155	Non-Small Cell Lung Cancer	Lung	Non-Small Cell Lung Cancer	6.4261	Other
ACH-000983	-0.451815	KCL22	Myeloproliferative Neoplasms	Myeloid	Myeloproliferative Neoplasms	5.36001	Other
ACH-000984	-0.51648	HEC6	Endometrial Carcinoma	Uterus	Endometrial Carcinoma	7.32391	Other
ACH-000986	-0.574522	HT115	Colorectal Adenocarcinoma	Bowel	Colorectal Adenocarcinoma	4.82222	Other
ACH-000988	-0.366571	MFE319	Endometrial Carcinoma	Uterus	Endometrial Carcinoma	5.75061	Other
ACH-000991	-0.391568	SNU81	Colorectal Adenocarcinoma	Bowel	Colorectal Adenocarcinoma	6.07382	Other
ACH-000995	-0.454363	JURKAT	T-Lymphoblastic Leukemia/Lymphoma	Lymphoid	T-Lymphoblastic Leukemia/Lymphoma	5.72329	Other
ACH-000996	-0.385462	HEC251	Endometrial Carcinoma	Uterus	Endometrial Carcinoma	5.10476	Other
ACH-000997	-0.303019	HCT15	Colorectal Adenocarcinoma	Bowel	Colorectal Adenocarcinoma	6.02857	Other
ACH-001001	-0.407298	143B	Osteosarcoma	Bone	Osteosarcoma	5.47021	Other
ACH-001016	-0.293626	BECKER	Diffuse Glioma	CNS/Brain	Diffuse Glioma	5.59305	Other
ACH-001020	-0.321255	BT16	Embryonal Tumor	CNS/Brain	Embryonal Tumor	5.53107	Other
ACH-001028	-0.497642	CHLA06ATRT	Embryonal Tumor	CNS/Brain	Embryonal Tumor	4.02945	Other
ACH-001029	-0.686298	CHLA10	Ewing Sarcoma	Bone	Ewing Sarcoma	6.04023	Other
ACH-001031	-0.570422	CHLA266	Embryonal Tumor	CNS/Brain	Embryonal Tumor	5.25134	Other
ACH-001033	-0.140531	CHLA57	Embryonal Tumor	CNS/Brain	Embryonal Tumor	5.09043	Other
ACH-001036	-0.153655	CMK115	Acute Myeloid Leukemia	Myeloid	Acute Myeloid Leukemia	5.01748	Other
ACH-001038	-0.464549	COGE352	Ewing Sarcoma	Bone	Ewing Sarcoma	5.07039	Other
ACH-001039	-0.442012	COLO205	Colorectal Adenocarcinoma	Bowel	Colorectal Adenocarcinoma		Other
ACH-001041	-0.425042	CHL1DM	Melanoma	Skin	Melanoma	5.47444	Other
ACH-001048	-0.26885	COV504	Ovarian Epithelial Tumor	Ovary/Fallopian Tube	Ovarian Epithelial Tumor	6.09381	Other
ACH-001050	-0.324824	CW9019	Rhabdomyosarcoma	Soft Tissue	Rhabdomyosarcoma	4.44361	Other
ACH-001053	-0.60994	D425	Embryonal Tumor	CNS/Brain	Embryonal Tumor	4.37712	Other
ACH-001054	-0.540185	D458	Embryonal Tumor	CNS/Brain	Embryonal Tumor	3.849	Other
ACH-001061	-0.403125	DLD1	Colorectal Adenocarcinoma	Bowel	Colorectal Adenocarcinoma	5.48414	Other
ACH-001063	-0.197009	DOV13	Ovarian Epithelial Tumor	Ovary/Fallopian Tube	Ovarian Epithelial Tumor		Other
ACH-001065	-0.446006	EVSAT	Invasive Breast Carcinoma	Breast	Invasive Breast Carcinoma		Other
ACH-001067	-0.484832	F5	Meningothelial Tumor	CNS/Brain	Meningothelial Tumor	5.17672	Other
ACH-000978	0.236894	EN	Endometrial Carcinoma	Uterus	Endometrial Carcinoma	5.91456	Other
ACH-000977	-0.299693	LNCAPCLONEFGC	Prostate Adenocarcinoma	Prostate	Prostate Adenocarcinoma	5.17193	Other
ACH-000976	-0.259985	HUCCT1	Intraductal Papillary Neoplasm of the Bile Duct	Biliary Tract	Intraductal Papillary Neoplasm of the Bile Duct	3.95513	Other
ACH-000971	-0.383857	HCT116	Colorectal Adenocarcinoma	Bowel	Colorectal Adenocarcinoma	5.8632	Other
ACH-000924	-0.333387	NCIH2172	Non-Small Cell Lung Cancer	Lung	Non-Small Cell Lung Cancer	5.84725	Other
ACH-000926	-0.493083	HT55	Colorectal Adenocarcinoma	Bowel	Colorectal Adenocarcinoma	5.14405	Other
ACH-000928	-0.712994	JHUEM1	Endometrial Carcinoma	Uterus	Endometrial Carcinoma	5.3726	Other
ACH-000929	-0.54189	NCIH2110	Non-Small Cell Lung Cancer	Lung	Non-Small Cell Lung Cancer	5.16269	Other
ACH-000932	-0.472207	SNU1	Esophagogastric Adenocarcinoma	Esophagus/Stomach	Esophagogastric Adenocarcinoma	5.36772	Other
ACH-000934	-0.121204	MDAMB361	Invasive Breast Carcinoma	Breast	Invasive Breast Carcinoma	6.44791	Other
ACH-000935	-0.479902	MDST8	Colorectal Adenocarcinoma	Bowel	Colorectal Adenocarcinoma	5.30816	Other
ACH-000936	-0.562844	EFO27	Ovarian Epithelial Tumor	Ovary/Fallopian Tube	Ovarian Epithelial Tumor	5.21529	Other
ACH-000937	-0.572847	PF382	T-Lymphoblastic Leukemia/Lymphoma	Lymphoid	T-Lymphoblastic Leukemia/Lymphoma	5.31034	Other
ACH-000938	-0.500242	NALM6	B-Lymphoblastic Leukemia/Lymphoma	Lymphoid	B-Lymphoblastic Leukemia/Lymphoma	5.77083	Other
ACH-000939	-0.452479	SKUT1	Uterine Sarcoma/Mesenchymal	Uterus	Uterine Sarcoma/Mesenchymal	6.5016	Other
ACH-000941	-0.597079	HEC1B	Endometrial Carcinoma	Uterus	Endometrial Carcinoma	5.65392	Other
ACH-000943	-0.501229	RKO	Colorectal Adenocarcinoma	Bowel	Colorectal Adenocarcinoma	4.31687	Other
ACH-000944	-0.596138	NAMALWA	Non-Hodgkin Lymphoma	Lymphoid	Non-Hodgkin Lymphoma	5.39985	Other
ACH-001523	-0.352934	HSC1	Cutaneous Squamous Cell Carcinoma	Skin	Cutaneous Squamous Cell Carcinoma	4.99684	Other
ACH-000945	-0.450606	NCIH650	Non-Small Cell Lung Cancer	Lung	Non-Small Cell Lung Cancer	5.12267	Other
ACH-000947	-0.636237	OVK18	Ovarian Epithelial Tumor	Ovary/Fallopian Tube	Ovarian Epithelial Tumor	6.3345	Other
ACH-000948	-0.511991	2313287	Esophagogastric Adenocarcinoma	Esophagus/Stomach	Esophagogastric Adenocarcinoma	5.03958	Other
ACH-000953	-0.743144	SUPT1	T-Lymphoblastic Leukemia/Lymphoma	Lymphoid	T-Lymphoblastic Leukemia/Lymphoma	5.75596	Other
ACH-000956	-0.245054	22RV1	Prostate Adenocarcinoma	Prostate	Prostate Adenocarcinoma	5.73037	Other
ACH-000957	-0.397671	LS180	Colorectal Adenocarcinoma	Bowel	Colorectal Adenocarcinoma	5.18745	Other
ACH-000958	-0.439345	SW48	Colorectal Adenocarcinoma	Bowel	Colorectal Adenocarcinoma	5.85375	Other
ACH-000959	-0.36893	SNUC4	Colorectal Adenocarcinoma	Bowel	Colorectal Adenocarcinoma	5.53138	Other
ACH-000960	-0.458066	REH	B-Lymphoblastic Leukemia/Lymphoma	Lymphoid	B-Lymphoblastic Leukemia/Lymphoma	6.12143	Other
ACH-000961	-0.365522	ISHIKAWAHERAKLIO02ER	Endometrial Carcinoma	Uterus	Endometrial Carcinoma	5.70432	Other
ACH-000962	-0.594192	OC314	Ovarian Epithelial Tumor	Ovary/Fallopian Tube	Ovarian Epithelial Tumor	4.81352	Other
ACH-000965	-0.654004	RL952	Endometrial Carcinoma	Uterus	Endometrial Carcinoma	5.48961	Other
ACH-000966	0.0683453	IGROV1	Ovarian Epithelial Tumor	Ovary/Fallopian Tube	Ovarian Epithelial Tumor	5.93334	Other
ACH-000968	-0.126609	COLO792	Melanoma	Skin	Melanoma	5.92552	Other
ACH-000969	-0.502609	KM12	Colorectal Adenocarcinoma	Bowel	Colorectal Adenocarcinoma	4.64847	Other
ACH-000946	-0.421937	HEC265	Endometrial Carcinoma	Uterus	Endometrial Carcinoma	5.23458	Other
ACH-001524	-0.371539	HSC5	Cutaneous Squamous Cell Carcinoma	Skin	Cutaneous Squamous Cell Carcinoma	5.57713	Other
ACH-001525	-0.180839	HT3	Cervical Adenocarcinoma	Cervix	Cervical Adenocarcinoma	4.26003	Other
ACH-001526	-0.521727	HUO9	Osteosarcoma	Bone	Osteosarcoma	5.60526	Other
ACH-002069	-0.313927	HSOS1	Osteosarcoma	Bone	Osteosarcoma	4.81506	Other
ACH-002070	-0.188318	HKBMM	Meningothelial Tumor	CNS/Brain	Meningothelial Tumor	5.03958	Other
ACH-002077	-0.433822	LU165	Lung Neuroendocrine Tumor	Lung	Lung Neuroendocrine Tumor	6.30889	Other
ACH-002080	-0.436701	TN2	Neuroblastoma	Peripheral Nervous System	Neuroblastoma	5.5157	Other
ACH-002083	-0.45119	NB69	Neuroblastoma	Peripheral Nervous System	Neuroblastoma		Other
ACH-002084	-0.375975	MMAC	Melanoma	Skin	Melanoma	5.05398	Other
ACH-002105	-0.530439	ES4	Ewing Sarcoma	Bone	Ewing Sarcoma		Other
ACH-002106	-0.305861	ES5	Ewing Sarcoma	Bone	Ewing Sarcoma		Other
ACH-002109	-0.512014	ES8	Ewing Sarcoma	Bone	Ewing Sarcoma		Other
ACH-002110	-0.524846	EW1	Ewing Sarcoma	Bone	Ewing Sarcoma		Other
ACH-002114	-0.866445	EW16	Ewing Sarcoma	Bone	Ewing Sarcoma		Other
ACH-002116	-0.315715	EW22	Ewing Sarcoma	Bone	Ewing Sarcoma		Other
ACH-002119	-0.594285	EW7	Ewing Sarcoma	Bone	Ewing Sarcoma		Other
ACH-002140	-0.573955	HEY	Ovarian Epithelial Tumor	Ovary/Fallopian Tube	Ovarian Epithelial Tumor		Other
ACH-002141	-0.323301	HSC39	Esophagogastric Adenocarcinoma	Esophagus/Stomach	Esophagogastric Adenocarcinoma		Other
ACH-002143	-0.349869	ISTMEL1	Melanoma	Skin	Melanoma		Other
ACH-002150	-0.318091	LB1047RCC	Renal Cell Carcinoma	Kidney	Renal Cell Carcinoma		Other
ACH-002156	-0.503777	LC1SQ	Non-Small Cell Lung Cancer	Lung	Non-Small Cell Lung Cancer		Other
ACH-002160	-0.503577	MCIXC	Ewing Sarcoma	Bone	Ewing Sarcoma		Other
ACH-002161	-0.50339	MKN28	Esophagogastric Adenocarcinoma	Esophagus/Stomach	Esophagogastric Adenocarcinoma		Other
ACH-002179	-0.219525	OCUBM	Invasive Breast Carcinoma	Breast	Invasive Breast Carcinoma		Other
ACH-002181	-0.518523	OVCA420	Ovarian Epithelial Tumor	Ovary/Fallopian Tube	Ovarian Epithelial Tumor		Other
ACH-002183	-0.596348	OVMIU	Ovarian Epithelial Tumor	Ovary/Fallopian Tube	Ovarian Epithelial Tumor		Other
ACH-002186	-0.425217	PL4	Pancreatic Adenocarcinoma	Pancreas	Pancreatic Adenocarcinoma		Other
ACH-002189	-0.3067	RCCFG2	Renal Cell Carcinoma	Kidney	Renal Cell Carcinoma		Other
ACH-002198	-0.079652	SCH	Extra Gonadal Germ Cell Tumor	Other	Extra Gonadal Germ Cell Tumor		Other
ACH-002202	-0.549658	TMK1	Esophagogastric Adenocarcinoma	Esophagus/Stomach	Esophagogastric Adenocarcinoma		Other
ACH-002210	-0.700899	ARH77	Non-Cancerous	Myeloid	Non-Cancerous		Other
ACH-002212	-0.341883	BB30HNC	Head and Neck Squamous Cell Carcinoma	Head and Neck	Head and Neck Squamous Cell Carcinoma		Other
ACH-002067	-0.238696	NOS1	Osteosarcoma	Bone	Osteosarcoma	4.32553	Other
ACH-002217	-0.257041	BE2M17	Neuroblastoma	Peripheral Nervous System	Neuroblastoma		Other
ACH-002066	-0.444281	HSSCH2	Nerve Sheath Tumor	Peripheral Nervous System	Nerve Sheath Tumor	5.67186	Other
ACH-002061	-0.312767	P2URK562	Myeloproliferative Neoplasms	Myeloid	Myeloproliferative Neoplasms	4.95373	Other
ACH-001992	-0.618317	ONE58	Pleural Mesothelioma	Pleura	Pleural Mesothelioma	4.82833	Other
ACH-001993	-0.269164	NALM16	B-Lymphoblastic Leukemia/Lymphoma	Lymphoid	B-Lymphoblastic Leukemia/Lymphoma	5.21762	Other
ACH-001997	-0.539068	ECC2	Intraductal Papillary Neoplasm of the Bile Duct	Biliary Tract	Intraductal Papillary Neoplasm of the Bile Duct	4.86592	Other
ACH-001999	-0.274708	9505BIK	Pancreatic Adenocarcinoma	Pancreas	Pancreatic Adenocarcinoma	5.11686	Other
ACH-002001	-0.311573	A375SKINCJ1	Melanoma	Skin	Melanoma	4.94064	Other
ACH-002002	-0.316734	A375SKINCJ2	Melanoma	Skin	Melanoma	4.73985	Other
ACH-002003	-0.348492	A375SKINCJ3	Melanoma	Skin	Melanoma	5.17393	Other
ACH-002014	0.0557364	MEL270	Ocular Melanoma	Eye	Ocular Melanoma	4.74255	Other
ACH-002015	-0.396719	MEL285	Ocular Melanoma	Eye	Ocular Melanoma	5.26791	Other
ACH-002016	-0.310509	MEL290	Ocular Melanoma	Eye	Ocular Melanoma	4.9528	Other
ACH-002018	-0.434011	OMM25	Ocular Melanoma	Eye	Ocular Melanoma	4.52231	Other
ACH-002019	-0.483876	HOKUG	Glassy Cell Carcinoma of the Cervix	Cervix	Glassy Cell Carcinoma of the Cervix	4.43363	Other
ACH-002020	-0.585947	SKGIIIA	Cervical Squamous Cell Carcinoma	Cervix	Cervical Squamous Cell Carcinoma	4.75382	Other
ACH-002021	-0.223704	T3M3	Gestational Trophoblastic Disease	Uterus	Gestational Trophoblastic Disease	4.97315	Other
ACH-002025	-0.361956	TT1TKB	Colorectal Adenocarcinoma	Bowel	Colorectal Adenocarcinoma	4.42761	Other
ACH-002026	-0.565827	HHUA	Endometrial Carcinoma	Uterus	Endometrial Carcinoma	4.83895	Other
ACH-002027	-0.420142	HOUAI	Endometrial Carcinoma	Uterus	Endometrial Carcinoma	5.0635	Other
ACH-002029	-0.524895	SAS	Head and Neck Squamous Cell Carcinoma	Head and Neck	Head and Neck Squamous Cell Carcinoma	4.2502	Other
ACH-002035	-0.414408	LCAM1	Non-Small Cell Lung Cancer	Lung	Non-Small Cell Lung Cancer	5.20516	Other
ACH-002039	-0.307044	PK8	Pancreatic Adenocarcinoma	Pancreas	Pancreatic Adenocarcinoma	5.18943	Other
ACH-002041	-0.567671	HOTHC	Anaplastic Thyroid Cancer	Thyroid	Anaplastic Thyroid Cancer	4.1635	Other
ACH-002042	-0.470211	T3M5	Head and Neck Squamous Cell Carcinoma	Head and Neck	Head and Neck Squamous Cell Carcinoma	4.70266	Other
ACH-002043	-0.426852	CA922	Head and Neck Squamous Cell Carcinoma	Head and Neck	Head and Neck Squamous Cell Carcinoma	5.26941	Other
ACH-002044	-0.415283	HSQ89	Head and Neck Squamous Cell Carcinoma	Head and Neck	Head and Neck Squamous Cell Carcinoma	5.4192	Other
ACH-002045	-0.552109	HO1U1	Head and Neck Squamous Cell Carcinoma	Head and Neck	Head and Neck Squamous Cell Carcinoma	4.15947	Other
ACH-002046	-0.684032	HTMMT	Endometrial Carcinoma	Uterus	Endometrial Carcinoma	4.79909	Other
ACH-002048	-0.533994	RMSYM	Rhabdomyosarcoma	Soft Tissue	Rhabdomyosarcoma	4.89821	Other
ACH-002051	-0.402758	LU134A	Lung Neuroendocrine Tumor	Lung	Lung Neuroendocrine Tumor	5.07425	Other
ACH-002059	-0.492419	P30OHK	B-Lymphoblastic Leukemia/Lymphoma	Lymphoid	B-Lymphoblastic Leukemia/Lymphoma	5.48929	Other
ACH-002062	-0.392324	SLVL	Non-Hodgkin Lymphoma	Lymphoid	Non-Hodgkin Lymphoma	4.71149	Other
ACH-002228	-0.45496	D423MG	Diffuse Glioma	CNS/Brain	Diffuse Glioma		Other
ACH-002229	-0.166769	D502MG	Diffuse Glioma	CNS/Brain	Diffuse Glioma		Other
ACH-002230	-0.837093	D542MG	Diffuse Glioma	CNS/Brain	Diffuse Glioma		Other
ACH-002464	-0.321004	RPE1SS6	Non-Cancerous	Eye	Non-Cancerous	5.13668	Other
ACH-002465	-0.190944	RPE1SS119	Non-Cancerous	Eye	Non-Cancerous	4.91934	Other
ACH-002467	-0.270496	RPE1SS51	Non-Cancerous	Eye	Non-Cancerous	4.78712	Other
ACH-002471	-0.591025	PSS008	Osteosarcoma	Bone	Osteosarcoma	4.74147	Other
ACH-002485	-0.304645	MAVER1	Non-Hodgkin Lymphoma	Lymphoid	Non-Hodgkin Lymphoma	5.10392	Other
ACH-002486	-0.425694	MESOV	Ovarian Epithelial Tumor	Ovary/Fallopian Tube	Ovarian Epithelial Tumor	4.62994	Other
ACH-002508	-0.531758	WM3211	Melanoma	Skin	Melanoma	4.78607	Other
ACH-002510	-0.286045	M040416	Melanoma	Skin	Melanoma	5.52826	Other
ACH-002511	-0.720739	M140325	Melanoma	Skin	Melanoma	5.38405	Other
ACH-002512	-0.433463	MM160113	Melanoma	Skin	Melanoma	5.08066	Other
ACH-002523	-0.366426	SNU739	Hepatocellular Carcinoma	Liver	Hepatocellular Carcinoma	5.79857	Other
ACH-002526	-0.543378	SNU1327	Non-Small Cell Lung Cancer	Lung	Non-Small Cell Lung Cancer	5.64587	Other
ACH-002531	-0.250159	SNU2535	Non-Small Cell Lung Cancer	Lung	Non-Small Cell Lung Cancer	5.51822	Other
ACH-002647	-0.306067	CCC5	Intraductal Papillary Neoplasm of the Bile Duct	Biliary Tract	Intraductal Papillary Neoplasm of the Bile Duct	5.34589	Other
ACH-002650	-0.267034	ETCC016	Non-Small Cell Lung Cancer	Lung	Non-Small Cell Lung Cancer	6.1373	Other
ACH-002654	0.0948013	JVE015	Colorectal Adenocarcinoma	Bowel	Colorectal Adenocarcinoma	5.19731	Other
ACH-002659	-0.499046	JVE127	Colorectal Adenocarcinoma	Bowel	Colorectal Adenocarcinoma	4.05311	Other
ACH-002664	-0.436864	JVE253	Colorectal Adenocarcinoma	Bowel	Colorectal Adenocarcinoma	5.18507	Other
ACH-002669	-0.550507	KP363T	Colorectal Adenocarcinoma	Bowel	Colorectal Adenocarcinoma	3.85499	Other
ACH-002672	-0.412465	MAPACHS77	Pancreatic Adenocarcinoma	Pancreas	Pancreatic Adenocarcinoma	5.45582	Other
ACH-002680	-0.410104	170MGBA	Diffuse Glioma	CNS/Brain	Diffuse Glioma	4.64847	Other
ACH-002687	-0.236909	WM3772F	Ocular Melanoma	Eye	Ocular Melanoma	5.65163	Other
ACH-002693	-0.633226	S462	Nerve Sheath Tumor	Peripheral Nervous System	Nerve Sheath Tumor	4.2891	Other
ACH-002710	-0.377019	MPNST724	Nerve Sheath Tumor	Peripheral Nervous System	Nerve Sheath Tumor	5.31687	Other
ACH-002785	-0.415877	NCCLMS1C1	Leiomyosarcoma	Soft Tissue	Leiomyosarcoma	4.63691	Other
ACH-002799	-0.432574	NCCMPNST1C1	Nerve Sheath Tumor	Peripheral Nervous System	Nerve Sheath Tumor	4.1643	Other
ACH-002800	-0.398196	NCCMPNST2C1	Nerve Sheath Tumor	Peripheral Nervous System	Nerve Sheath Tumor	5.08789	Other
ACH-002834	-0.341089	PSS131R	Osteosarcoma	Bone	Osteosarcoma	4.5008	Other
ACH-002847	-0.324766	YUHOIN0650	Melanoma	Skin	Melanoma	5.54874	Other
ACH-002463	-0.701719	RPE1SS77	Non-Cancerous	Eye	Non-Cancerous	4.97911	Other
ACH-002462	-0.244417	RPE1SS48	Non-Cancerous	Eye	Non-Cancerous	5.24679	Other
ACH-002461	-0.410714	RVH421SKINFV1	Melanoma	Skin	Melanoma	5.37156	Other
ACH-002460	-0.588245	HT144SKINFV2	Melanoma	Skin	Melanoma	5.40463	Other
ACH-002233	-0.247269	DIFI	Colorectal Adenocarcinoma	Bowel	Colorectal Adenocarcinoma		Other
ACH-002234	-0.0617664	DOK	Head and Neck Carcinoma, Other	Head and Neck	Head and Neck Carcinoma, Other		Other
ACH-002239	-0.871316	H3118	Salivary Carcinoma	Head and Neck	Salivary Carcinoma		Other
ACH-002243	-0.398377	HCE4	Esophageal Squamous Cell Carcinoma	Esophagus/Stomach	Esophageal Squamous Cell Carcinoma		Other
ACH-002247	-0.451351	IM9	Non-Cancerous	Myeloid	Non-Cancerous		Other
ACH-002249	-0.466337	JHU011	Head and Neck Squamous Cell Carcinoma	Head and Neck	Head and Neck Squamous Cell Carcinoma		Other
ACH-002250	-0.150708	JHU022	Head and Neck Squamous Cell Carcinoma	Head and Neck	Head and Neck Squamous Cell Carcinoma		Other
ACH-002251	-0.668808	JHU029	Head and Neck Squamous Cell Carcinoma	Head and Neck	Head and Neck Squamous Cell Carcinoma		Other
ACH-002257	-0.283225	KINGS1	Diffuse Glioma	CNS/Brain	Diffuse Glioma		Other
ACH-002261	-0.345029	KPNYS	Neuroblastoma	Peripheral Nervous System	Neuroblastoma		Other
ACH-002263	-0.395652	KYSE220	Esophageal Squamous Cell Carcinoma	Esophagus/Stomach	Esophageal Squamous Cell Carcinoma		Other
ACH-002265	-0.655353	LB771HNC	Head and Neck Squamous Cell Carcinoma	Head and Neck	Head and Neck Squamous Cell Carcinoma		Other
ACH-002269	-0.555252	LNZTA3WT4	Diffuse Glioma	CNS/Brain	Diffuse Glioma		Other
ACH-002278	-0.230419	NB10	Neuroblastoma	Peripheral Nervous System	Neuroblastoma		Other
ACH-001991	-0.291249	NZOV9	Ovarian Epithelial Tumor	Ovary/Fallopian Tube	Ovarian Epithelial Tumor	5.43263	Other
ACH-002280	-0.29914	NB13	Neuroblastoma	Peripheral Nervous System	Neuroblastoma		Other
ACH-002283	-0.706137	NB5	Neuroblastoma	Peripheral Nervous System	Neuroblastoma		Other
ACH-002284	-0.502837	NB6	Neuroblastoma	Peripheral Nervous System	Neuroblastoma		Other
ACH-002285	-0.305494	NB7	Neuroblastoma	Peripheral Nervous System	Neuroblastoma		Other
ACH-002291	-0.32172	NTERA2CLD1	Non-Seminomatous Germ Cell Tumor	Testis	Non-Seminomatous Germ Cell Tumor	3.59335	Other
ACH-002295	-0.454103	PCI30	Head and Neck Squamous Cell Carcinoma	Head and Neck	Head and Neck Squamous Cell Carcinoma		Other
ACH-002296	-0.558416	PCI38	Head and Neck Squamous Cell Carcinoma	Head and Neck	Head and Neck Squamous Cell Carcinoma		Other
ACH-002297	-0.593984	PCI4B	Head and Neck Squamous Cell Carcinoma	Head and Neck	Head and Neck Squamous Cell Carcinoma		Other
ACH-002298	-0.37773	PCI6A	Head and Neck Squamous Cell Carcinoma	Head and Neck	Head and Neck Squamous Cell Carcinoma		Other
ACH-002304	-0.510545	SKMG1	Diffuse Glioma	CNS/Brain	Diffuse Glioma		Other
ACH-002305	-0.199069	SKN3	Head and Neck Squamous Cell Carcinoma	Head and Neck	Head and Neck Squamous Cell Carcinoma		Other
ACH-002399	-0.249066	21NT	Invasive Breast Carcinoma	Breast	Invasive Breast Carcinoma		Other
ACH-002446	-0.241809	CCLFUPGI0005T	Esophagogastric Adenocarcinoma	Esophagus/Stomach	Esophagogastric Adenocarcinoma	4.99458	Other
ACH-002458	-0.594591	HT144SKINFV1	Melanoma	Skin	Melanoma	5.47021	Other
ACH-002459	-0.493263	HT144SKINFV3	Melanoma	Skin	Melanoma	5.60496	Other
ACH-002282	-0.0432365	NB17	Neuroblastoma	Peripheral Nervous System	Neuroblastoma		Other
ACH-000829	-0.445665	HUNS1	Non-Hodgkin Lymphoma	Lymphoid	Non-Hodgkin Lymphoma	5.63256	Other
ACH-001990	-0.521245	NZM7	Melanoma	Skin	Melanoma	4.5435	Other
ACH-001982	-0.269682	NZM3	Melanoma	Skin	Melanoma	4.95093	Other
ACH-001606	-0.121132	NO11	Diffuse Glioma	CNS/Brain	Diffuse Glioma		Other
ACH-001607	-0.266294	NOZ	Intracholecystic Papillary Neoplasm	Biliary Tract	Intracholecystic Papillary Neoplasm	5.20711	Other
ACH-001608	-0.426354	NP2	Diffuse Glioma	CNS/Brain	Diffuse Glioma	5.33342	Other
ACH-001609	-0.477347	NP3	Diffuse Glioma	CNS/Brain	Diffuse Glioma	5.35473	Other
ACH-001611	-0.473705	NP8	Diffuse Glioma	CNS/Brain	Diffuse Glioma	5.76208	Other
ACH-001616	-0.411402	OCILY18	Non-Hodgkin Lymphoma	Lymphoid	Non-Hodgkin Lymphoma	5.19022	Other
ACH-001618	-0.258387	OCIM2	Acute Myeloid Leukemia	Myeloid	Acute Myeloid Leukemia	5.36632	Other
ACH-001619	-0.29343	OCUG1	Intracholecystic Papillary Neoplasm	Biliary Tract	Intracholecystic Papillary Neoplasm	5.32265	Other
ACH-001622	-0.305641	ONDA7	Diffuse Glioma	CNS/Brain	Diffuse Glioma	5.81173	Other
ACH-001623	-0.666537	ONDA8	Diffuse Glioma	CNS/Brain	Diffuse Glioma	4.74631	Other
ACH-001624	-0.0637399	ONDA9	Diffuse Glioma	CNS/Brain	Diffuse Glioma	5.50653	Other
ACH-001625	-0.169164	OSC19	Head and Neck Squamous Cell Carcinoma	Head and Neck	Head and Neck Squamous Cell Carcinoma	5.58767	Other
ACH-001626	-0.24765	OSC20	Head and Neck Squamous Cell Carcinoma	Head and Neck	Head and Neck Squamous Cell Carcinoma	4.70764	Other
ACH-001627	-0.402045	P4E6	Prostate Adenocarcinoma	Prostate	Prostate Adenocarcinoma	4.60526	Other
ACH-001628	-0.20537	PEA1	Ovarian Epithelial Tumor	Ovary/Fallopian Tube	Ovarian Epithelial Tumor	4.47832	Other
ACH-001630	-0.55421	PEO1	Ovarian Epithelial Tumor	Ovary/Fallopian Tube	Ovarian Epithelial Tumor	5.66846	Other
ACH-001632	-0.370268	PEO4	Ovarian Epithelial Tumor	Ovary/Fallopian Tube	Ovarian Epithelial Tumor	5.26491	Other
ACH-001634	-0.474225	PGA1	Non-Hodgkin Lymphoma	Lymphoid	Non-Hodgkin Lymphoma	5.69209	Other
ACH-001641	-0.350538	SAT	Head and Neck Squamous Cell Carcinoma	Head and Neck	Head and Neck Squamous Cell Carcinoma	5.12474	Other
ACH-001645	-0.385917	SEKI	Melanoma	Skin	Melanoma	4.47703	Other
ACH-001647	-0.562966	SHI1	Acute Myeloid Leukemia	Myeloid	Acute Myeloid Leukemia	5.02724	Other
ACH-001648	-0.567353	SHMAC4	Prostate Adenocarcinoma	Prostate	Prostate Adenocarcinoma	4.75435	Other
ACH-001649	-0.855897	SHMAC5	Prostate Adenocarcinoma	Prostate	Prostate Adenocarcinoma	5.22304	Other
ACH-001650	-0.449567	SISO	Cervical Adenocarcinoma	Cervix	Cervical Adenocarcinoma	4.67469	Other
ACH-001651	-0.353999	SKGI	Cervical Squamous Cell Carcinoma	Cervix	Cervical Squamous Cell Carcinoma	5.32589	Other
ACH-001653	-0.43093	SKGT2	Esophagogastric Adenocarcinoma	Esophagus/Stomach	Esophagogastric Adenocarcinoma	4.08491	Other
ACH-001654	-0.329266	SKGT4	Esophagogastric Adenocarcinoma	Esophagus/Stomach	Esophagogastric Adenocarcinoma	5.72137	Other
ACH-001655	-0.461144	SKN	Uterine Sarcoma/Mesenchymal	Uterus	Uterine Sarcoma/Mesenchymal	5.06523	Other
ACH-001656	-0.667281	SKNO1	Acute Myeloid Leukemia	Myeloid	Acute Myeloid Leukemia	4.35403	Other
ACH-001605	-0.821036	NO10	Diffuse Glioma	CNS/Brain	Diffuse Glioma	5.47151	Other
ACH-001668	-0.485662	SUSA	Non-Seminomatous Germ Cell Tumor	Testis	Non-Seminomatous Germ Cell Tumor	4.43162	Other
ACH-001603	0.0133971	NH12	Neuroblastoma	Peripheral Nervous System	Neuroblastoma	4.71094	Other
ACH-001574	-0.413397	MOLM14	Acute Myeloid Leukemia	Myeloid	Acute Myeloid Leukemia	5.84373	Other
ACH-001528	-0.546091	IHH4	Well-Differentiated Thyroid Cancer	Thyroid	Well-Differentiated Thyroid Cancer	4.62293	Other
ACH-001530	-0.431848	JEG3	Gestational Trophoblastic Disease	Uterus	Gestational Trophoblastic Disease	4.98778	Other
ACH-001532	-0.395886	JMURTK2	Rhabdoid Cancer	Kidney	Rhabdoid Cancer	5.32733	Other
ACH-001533	-0.580909	KARPAS1718	Non-Hodgkin Lymphoma	Lymphoid	Non-Hodgkin Lymphoma	6.17692	Other
ACH-001536	-0.309013	KKU100	Intraductal Papillary Neoplasm of the Bile Duct	Biliary Tract	Intraductal Papillary Neoplasm of the Bile Duct	5.49857	Other
ACH-001538	-0.488732	KKU213	Intraductal Papillary Neoplasm of the Bile Duct	Biliary Tract	Intraductal Papillary Neoplasm of the Bile Duct	4.79025	Other
ACH-001539	-0.55382	KML1	Non-Hodgkin Lymphoma	Lymphoid	Non-Hodgkin Lymphoma	5.0009	Other
ACH-001542	-0.53238	KON	Head and Neck Squamous Cell Carcinoma	Head and Neck	Head and Neck Squamous Cell Carcinoma	4.54782	Other
ACH-001543	-0.274079	KOSC2	Head and Neck Squamous Cell Carcinoma	Head and Neck	Head and Neck Squamous Cell Carcinoma	4.41752	Other
ACH-001544	-0.3596	KYAE1	Esophagogastric Adenocarcinoma	Esophagus/Stomach	Esophagogastric Adenocarcinoma		Other
ACH-001547	-0.741243	LO68	Pleural Mesothelioma	Pleura	Pleural Mesothelioma	5.26978	Other
ACH-001548	-0.825445	LS	Neuroblastoma	Peripheral Nervous System	Neuroblastoma	4.98823	Other
ACH-001549	-0.537764	LU135	Lung Neuroendocrine Tumor	Lung	Lung Neuroendocrine Tumor	5.39472	Other
ACH-001550	-0.517703	MCC13	Merkel Cell Carcinoma	Skin	Merkel Cell Carcinoma	5.00405	Other
ACH-001551	-0.384591	MCC142	Merkel Cell Carcinoma	Skin	Merkel Cell Carcinoma	4.59753	Other
ACH-001552	-0.464164	MCC26	Merkel Cell Carcinoma	Skin	Merkel Cell Carcinoma	4.54102	Other
ACH-001554	-0.566303	MEL202	Ocular Melanoma	Eye	Ocular Melanoma	4.904	Other
ACH-001555	-0.264406	MERO14	Pleural Mesothelioma	Pleura	Pleural Mesothelioma	5.17712	Other
ACH-001556	-0.284519	MERO25	Pleural Mesothelioma	Pleura	Pleural Mesothelioma	5.76633	Other
ACH-001557	-0.291447	MERO41	Pleural Mesothelioma	Pleura	Pleural Mesothelioma	5.3194	Other
ACH-001558	-0.453491	MERO48A	Pleural Mesothelioma	Pleura	Pleural Mesothelioma	5.86716	Other
ACH-001559	-0.480141	MERO82	Pleural Mesothelioma	Pleura	Pleural Mesothelioma	5.15947	Other
ACH-001560	-0.174494	MERO83	Pleural Mesothelioma	Pleura	Pleural Mesothelioma	4.74416	Other
ACH-001562	-0.201002	MERO95	Pleural Mesothelioma	Pleura	Pleural Mesothelioma	5.67666	Other
ACH-001563	-0.589343	MM127	Melanoma	Skin	Melanoma	4.03122	Other
ACH-001566	-0.169903	MM370	Melanoma	Skin	Melanoma	5.92979	Other
ACH-001567	-0.334871	MM383	Melanoma	Skin	Melanoma	5.66704	Other
ACH-001568	-0.35488	MM386	Melanoma	Skin	Melanoma	5.74066	Other
ACH-001570	-0.293662	MM426	Melanoma	Skin	Melanoma	5.08534	Other
ACH-001577	0.261111	MUTZ8	Acute Myeloid Leukemia	Myeloid	Acute Myeloid Leukemia	5.17353	Other
ACH-001669	-0.408111	TANOUE	B-Lymphoblastic Leukemia/Lymphoma	Lymphoid	B-Lymphoblastic Leukemia/Lymphoma	6.10706	Other
ACH-001670	-0.535461	TASK1	Embryonal Tumor	CNS/Brain	Embryonal Tumor	4.82171	Other
ACH-001673	-0.297462	TFK1	Intraductal Papillary Neoplasm of the Bile Duct	Biliary Tract	Intraductal Papillary Neoplasm of the Bile Duct	5.48156	Other
ACH-001804	-0.621141	LPS510	Liposarcoma	Soft Tissue	Liposarcoma	4.6241	Other
ACH-001814	-0.443829	OS252	Osteosarcoma	Bone	Osteosarcoma	4.74039	Other
ACH-001819	-0.464739	MFM223	Invasive Breast Carcinoma	Breast	Invasive Breast Carcinoma	5.76129	Other
ACH-001820	-0.808693	COLO824	Breast Neoplasm, NOS	Breast	Breast Neoplasm, NOS	4.90014	Other
ACH-001834	-0.519354	ICC10	Intraductal Papillary Neoplasm of the Bile Duct	Biliary Tract	Intraductal Papillary Neoplasm of the Bile Duct	5.27277	Other
ACH-001835	-0.403484	ICC106	Intraductal Papillary Neoplasm of the Bile Duct	Biliary Tract	Intraductal Papillary Neoplasm of the Bile Duct	5.36562	Other
ACH-001836	-0.221416	ICC108	Intraductal Papillary Neoplasm of the Bile Duct	Biliary Tract	Intraductal Papillary Neoplasm of the Bile Duct	5.6476	Other
ACH-001838	-0.198871	ICC12	Intraductal Papillary Neoplasm of the Bile Duct	Biliary Tract	Intraductal Papillary Neoplasm of the Bile Duct	4.30451	Other
ACH-001839	-0.450536	ICC137	Intraductal Papillary Neoplasm of the Bile Duct	Biliary Tract	Intraductal Papillary Neoplasm of the Bile Duct	5.70127	Other
ACH-001841	-0.576537	ICC15	Intraductal Papillary Neoplasm of the Bile Duct	Biliary Tract	Intraductal Papillary Neoplasm of the Bile Duct	4.95093	Other
ACH-001842	-0.169748	ICC2	Intraductal Papillary Neoplasm of the Bile Duct	Biliary Tract	Intraductal Papillary Neoplasm of the Bile Duct	5.60763	Other
ACH-001843	-0.260612	ICC3	Intraductal Papillary Neoplasm of the Bile Duct	Biliary Tract	Intraductal Papillary Neoplasm of the Bile Duct	5.45121	Other
ACH-001844	-0.353669	ICC4	Intraductal Papillary Neoplasm of the Bile Duct	Biliary Tract	Intraductal Papillary Neoplasm of the Bile Duct	5.25248	Other
ACH-001848	-0.315501	ICC8	Intraductal Papillary Neoplasm of the Bile Duct	Biliary Tract	Intraductal Papillary Neoplasm of the Bile Duct	4.78084	Other
ACH-001849	-0.455051	ICC9	Intraductal Papillary Neoplasm of the Bile Duct	Biliary Tract	Intraductal Papillary Neoplasm of the Bile Duct	4.14649	Other
ACH-001850	-0.53668	G415	Intracholecystic Papillary Neoplasm	Biliary Tract	Intracholecystic Papillary Neoplasm	4.72792	Other
ACH-001852	-0.302232	HKGZCC	Intraductal Papillary Neoplasm of the Bile Duct	Biliary Tract	Intraductal Papillary Neoplasm of the Bile Duct	4.7845	Other
ACH-001853	-0.383394	KMCH1	Hepatocellular Carcinoma plus Intrahepatic Cholangiocarcinoma	Liver	Hepatocellular Carcinoma plus Intrahepatic Cholangiocarcinoma	4.72247	Other
ACH-001857	-0.417328	SG231	Intraductal Papillary Neoplasm of the Bile Duct	Biliary Tract	Intraductal Papillary Neoplasm of the Bile Duct	4.62877	Other
ACH-001858	-0.490486	SSP25	Intraductal Papillary Neoplasm of the Bile Duct	Biliary Tract	Intraductal Papillary Neoplasm of the Bile Duct	4.76553	Other
ACH-001861	-0.262582	TGBC1TKB	Intracholecystic Papillary Neoplasm	Biliary Tract	Intracholecystic Papillary Neoplasm	4.72137	Other
ACH-001862	-0.378454	TGBC52TKB	Ampullary Carcinoma	Ampulla of Vater	Ampullary Carcinoma	5.14975	Other
ACH-001863	-0.3008	TKKK	Intraductal Papillary Neoplasm of the Bile Duct	Biliary Tract	Intraductal Papillary Neoplasm of the Bile Duct	5.46074	Other
ACH-001864	-0.309461	YSCCC	Intraductal Papillary Neoplasm of the Bile Duct	Biliary Tract	Intraductal Papillary Neoplasm of the Bile Duct	5.91385	Other
ACH-001959	-0.524448	CCLP1	Intraductal Papillary Neoplasm of the Bile Duct	Biliary Tract	Intraductal Papillary Neoplasm of the Bile Duct	4.66846	Other
ACH-001960	-0.371609	CCSW1	Intraductal Papillary Neoplasm of the Bile Duct	Biliary Tract	Intraductal Papillary Neoplasm of the Bile Duct	5.07682	Other
ACH-001961	-0.367197	GB2	Intracholecystic Papillary Neoplasm	Biliary Tract	Intracholecystic Papillary Neoplasm	4.09761	Other
ACH-001973	-0.536066	MM485	Melanoma	Skin	Melanoma	4.78555	Other
ACH-001977	-0.455562	NO36	Pleural Mesothelioma	Pleura	Pleural Mesothelioma	5.36457	Other
ACH-001802	-0.337159	LPS853	Liposarcoma	Soft Tissue	Liposarcoma	5.86096	Other
ACH-001799	-0.487985	LPS141	Liposarcoma	Soft Tissue	Liposarcoma	4.8485	Other
ACH-001796	-0.0945551	95T1000	Liposarcoma	Soft Tissue	Liposarcoma	5.46663	Other
ACH-001795	-0.312087	94T778	Liposarcoma	Soft Tissue	Liposarcoma	4.90545	Other
ACH-001674	-0.30071	TGW	Neuroblastoma	Peripheral Nervous System	Neuroblastoma	5.99684	Other
ACH-001675	-0.437722	TR146	Head and Neck Squamous Cell Carcinoma	Head and Neck	Head and Neck Squamous Cell Carcinoma		Other
ACH-001677	-0.25675	U2904	Non-Hodgkin Lymphoma	Lymphoid	Non-Hodgkin Lymphoma	5.55766	Other
ACH-001685	-0.313213	UHO1	Hodgkin Lymphoma	Lymphoid	Hodgkin Lymphoma	5.31506	Other
ACH-001687	-0.446869	UMRC3	Renal Cell Carcinoma	Kidney	Renal Cell Carcinoma	4.29793	Other
ACH-001688	-0.242468	UMRC7	Renal Cell Carcinoma	Kidney	Renal Cell Carcinoma	5.0387	Other
ACH-001690	-0.430145	UPCISCC026	Head and Neck Squamous Cell Carcinoma	Head and Neck	Head and Neck Squamous Cell Carcinoma	4.19298	Other
ACH-001691	-0.434797	UPCISCC029A	Head and Neck Squamous Cell Carcinoma	Head and Neck	Head and Neck Squamous Cell Carcinoma	4.52482	Other
ACH-001692	-0.699619	UPCISCC040	Head and Neck Squamous Cell Carcinoma	Head and Neck	Head and Neck Squamous Cell Carcinoma	4.63749	Other
ACH-001694	-0.450298	UPCISCC074	Head and Neck Squamous Cell Carcinoma	Head and Neck	Head and Neck Squamous Cell Carcinoma	5.06566	Other
ACH-001696	-0.357418	UPCISCC111	Head and Neck Squamous Cell Carcinoma	Head and Neck	Head and Neck Squamous Cell Carcinoma	4.66846	Other
ACH-001698	-0.0710589	UPCISCC116	Head and Neck Squamous Cell Carcinoma	Head and Neck	Head and Neck Squamous Cell Carcinoma	3.93923	Other
ACH-001699	-0.395855	UPCISCC131	Head and Neck Squamous Cell Carcinoma	Head and Neck	Head and Neck Squamous Cell Carcinoma	4.48929	Other
ACH-001701	-0.317751	UPCISCC200	Head and Neck Squamous Cell Carcinoma	Head and Neck	Head and Neck Squamous Cell Carcinoma	5.95699	Other
ACH-001986	-0.318499	NZM42	Melanoma	Skin	Melanoma	4.62877	Other
ACH-001702	-0.430357	VAESBJ	Epithelioid Sarcoma	Soft Tissue	Epithelioid Sarcoma	5.00944	Other
ACH-001709	-0.552525	WSUNHL	Non-Hodgkin Lymphoma	Lymphoid	Non-Hodgkin Lymphoma	5.16631	Other
ACH-001711	-0.268495	PFSK1	Embryonal Tumor	CNS/Brain	Embryonal Tumor	5.44427	Other
ACH-001715	-0.293104	CAL72	Osteosarcoma	Bone	Osteosarcoma	5.26866	Other
ACH-001719	-0.617066	OCIC4P	Ovarian Epithelial Tumor	Ovary/Fallopian Tube	Ovarian Epithelial Tumor	5.61677	Other
ACH-001735	-0.389991	SEMK2	B-Lymphoblastic Leukemia/Lymphoma	Lymphoid	B-Lymphoblastic Leukemia/Lymphoma	4.69153	Other
ACH-001736	-0.45609	HB1119	B-Lymphoblastic Leukemia/Lymphoma	Lymphoid	B-Lymphoblastic Leukemia/Lymphoma	4.6565	Other
ACH-001737	-0.212585	CTV1DM	Non-Hodgkin Lymphoma	Lymphoid	Non-Hodgkin Lymphoma	5.916	Other
ACH-001740	-0.414328	RH28	Rhabdomyosarcoma	Soft Tissue	Rhabdomyosarcoma	5.79986	Other
ACH-001745	-0.0646256	RHJT	Rhabdomyosarcoma	Soft Tissue	Rhabdomyosarcoma	5.1416	Other
ACH-001750	-0.572262	TTC442	Rhabdomyosarcoma	Soft Tissue	Rhabdomyosarcoma	4.63749	Other
ACH-001765	-0.247603	RH4	Rhabdomyosarcoma	Soft Tissue	Rhabdomyosarcoma	4.7366	Other
ACH-001791	-0.561683	LPS6	Liposarcoma	Soft Tissue	Liposarcoma	4.28614	Other
ACH-001793	-0.391601	LPS27	Liposarcoma	Soft Tissue	Liposarcoma	4.79909	Other
ACH-001794	-0.570747	93T449	Liposarcoma	Soft Tissue	Liposarcoma	4.83693	Other
ACH-001707	-0.488473	WAOSEL	Non-Hodgkin Lymphoma	Lymphoid	Non-Hodgkin Lymphoma	4.91169	Other
ACH-000827	-0.623178	WM793	Melanoma	Skin	Melanoma	5.89627	Other
ACH-000848	-0.205028	JHH7	Hepatocellular Carcinoma	Liver	Hepatocellular Carcinoma	5.76155	Other
ACH-000823	-0.402623	KYSE140	Esophageal Squamous Cell Carcinoma	Esophagus/Stomach	Esophageal Squamous Cell Carcinoma	5.44294	Other
ACH-000295	-0.443548	EM2	Myeloproliferative Neoplasms	Myeloid	Myeloproliferative Neoplasms	5.85025	Other
ACH-000296	-0.228436	OUMS23	Colorectal Adenocarcinoma	Bowel	Colorectal Adenocarcinoma	5.71562	Other
ACH-000302	-0.314664	SNU1077	Endometrial Carcinoma	Uterus	Endometrial Carcinoma	5.72656	Other
ACH-000303	-0.354659	SNU5	Esophagogastric Adenocarcinoma	Esophagus/Stomach	Esophagogastric Adenocarcinoma	5.49697	Other
ACH-000304	-0.172128	WM115	Melanoma	Skin	Melanoma	5.86295	Other
ACH-000305	-0.346348	ECGI10	Esophageal Squamous Cell Carcinoma	Esophagus/Stomach	Esophageal Squamous Cell Carcinoma	5.24222	Other
ACH-000307	-0.387382	PK1	Pancreatic Adenocarcinoma	Pancreas	Pancreatic Adenocarcinoma	4.80684	Other
ACH-000308	-0.236899	EFO21	Ovarian Epithelial Tumor	Ovary/Fallopian Tube	Ovarian Epithelial Tumor	6.3482	Other
ACH-000310	-0.565345	IMR32	Neuroblastoma	Peripheral Nervous System	Neuroblastoma	5.67016	Other
ACH-000312	-0.48057	SKNBE2	Neuroblastoma	Peripheral Nervous System	Neuroblastoma	5.57622	Other
ACH-000313	-0.348456	KMRC3	Renal Cell Carcinoma	Kidney	Renal Cell Carcinoma	5.63865	Other
ACH-000315	-0.897915	KARPAS422	Non-Hodgkin Lymphoma	Lymphoid	Non-Hodgkin Lymphoma	5.97957	Other
ACH-000316	-0.720523	SNU886	Hepatocellular Carcinoma	Liver	Hepatocellular Carcinoma	5.75275	Other
ACH-000317	-0.184061	TUHR14TKB	Renal Cell Carcinoma	Kidney	Renal Cell Carcinoma	5.66647	Other
ACH-000294	-0.37922	NB4	Acute Myeloid Leukemia	Myeloid	Acute Myeloid Leukemia	6.11936	Other
ACH-000318	-0.19926	TE10	Esophageal Squamous Cell Carcinoma	Esophagus/Stomach	Esophageal Squamous Cell Carcinoma	5.70072	Other
ACH-000320	-0.528788	PSN1	Pancreatic Adenocarcinoma	Pancreas	Pancreatic Adenocarcinoma	5.05355	Other
ACH-000322	-0.517216	HT144	Melanoma	Skin	Melanoma	5.59694	Other
ACH-000323	-0.46379	42MGBA	Diffuse Glioma	CNS/Brain	Diffuse Glioma	6.0009	Other
ACH-000324	-0.427467	JHOC5	Ovarian Epithelial Tumor	Ovary/Fallopian Tube	Ovarian Epithelial Tumor	5.37747	Other
ACH-000325	-0.13173	SNU620	Esophagogastric Adenocarcinoma	Esophagus/Stomach	Esophagogastric Adenocarcinoma	4.89724	Other
ACH-000326	-0.446709	JURLMK1	Myeloproliferative Neoplasms	Myeloid	Myeloproliferative Neoplasms	5.03078	Other
ACH-000329	-0.400172	CCFSTTG1	Diffuse Glioma	CNS/Brain	Diffuse Glioma	5.916	Other
ACH-000330	-0.387025	EFM19	Invasive Breast Carcinoma	Breast	Invasive Breast Carcinoma	5.72601	Other
ACH-000331	-0.578694	ISTMES2	Pleural Mesothelioma	Pleura	Pleural Mesothelioma	5.60881	Other
ACH-000332	-0.548236	YAPC	Pancreatic Adenocarcinoma	Pancreas	Pancreatic Adenocarcinoma	5.30561	Other
ACH-000334	-0.3785	DB	Non-Hodgkin Lymphoma	Lymphoid	Non-Hodgkin Lymphoma	5.11187	Other
ACH-000335	-0.251214	MSTO211H	Pleural Mesothelioma	Pleura	Pleural Mesothelioma	5.01167	Other
ACH-000336	-0.589164	OCIAML3	Acute Myeloid Leukemia	Myeloid	Acute Myeloid Leukemia	5.77584	Other
ACH-000337	-0.49053	NCIH3122	Non-Small Cell Lung Cancer	Lung	Non-Small Cell Lung Cancer	5.16912	Other
ACH-000319	-0.598198	MPP89	Pleural Mesothelioma	Pleura	Pleural Mesothelioma	5.07852	Other
ACH-000339	-0.561717	HCC461	Non-Small Cell Lung Cancer	Lung	Non-Small Cell Lung Cancer	5.05615	Other
ACH-000293	-0.415064	KLE	Endometrial Carcinoma	Uterus	Endometrial Carcinoma	4.70984	Other
ACH-000291	-0.676764	OV90	Ovarian Epithelial Tumor	Ovary/Fallopian Tube	Ovarian Epithelial Tumor	5.48575	Other
ACH-000250	-0.414531	KMRC20	Renal Cell Carcinoma	Kidney	Renal Cell Carcinoma	5.52168	Other
ACH-000251	-0.422003	NCIH2887	Non-Small Cell Lung Cancer	Lung	Non-Small Cell Lung Cancer	5.59066	Other
ACH-000253	-0.186088	COLO201	Colorectal Adenocarcinoma	Bowel	Colorectal Adenocarcinoma	5.93876	Other
ACH-000255	-0.939117	LMSU	Esophagogastric Adenocarcinoma	Esophagus/Stomach	Esophagogastric Adenocarcinoma	5.38785	Other
ACH-000256	-0.24833	COV318	Ovarian Epithelial Tumor	Ovary/Fallopian Tube	Ovarian Epithelial Tumor	5.37955	Other
ACH-000257	-0.478881	CORL279	Lung Neuroendocrine Tumor	Lung	Lung Neuroendocrine Tumor	6.08576	Other
ACH-000258	-0.30944	DU4475	Invasive Breast Carcinoma	Breast	Invasive Breast Carcinoma	5.43062	Other
ACH-000259	-0.361256	KELLY	Neuroblastoma	Peripheral Nervous System	Neuroblastoma	6.10266	Other
ACH-000260	-0.50539	SKNAS	Neuroblastoma	Peripheral Nervous System	Neuroblastoma	5.68622	Other
ACH-000261	-0.52155	RERFLCAI	Non-Small Cell Lung Cancer	Lung	Non-Small Cell Lung Cancer	4.87135	Other
ACH-000262	-0.244757	UOK101	Renal Cell Carcinoma	Kidney	Renal Cell Carcinoma	5.35438	Other
ACH-000263	-0.75641	KASUMI1	Acute Myeloid Leukemia	Myeloid	Acute Myeloid Leukemia	4.51159	Other
ACH-000264	-0.68047	CALU6	Non-Small Cell Lung Cancer	Lung	Non-Small Cell Lung Cancer	5.70901	Other
ACH-000265	-0.753926	KP4	Pancreatic Adenocarcinoma	Pancreas	Pancreatic Adenocarcinoma	4.98868	Other
ACH-000292	-0.590954	NCIH841	Lung Neuroendocrine Tumor	Lung	Lung Neuroendocrine Tumor	5.41041	Other
ACH-000266	-0.427099	SNU213	Pancreatic Adenocarcinoma	Pancreas	Pancreatic Adenocarcinoma	4.68089	Other
ACH-000271	-0.577956	SUDHL10	Non-Hodgkin Lymphoma	Lymphoid	Non-Hodgkin Lymphoma	4.96809	Other
ACH-000272	-0.10572	SLR24	Renal Cell Carcinoma	Kidney	Renal Cell Carcinoma	4.30378	Other
ACH-000273	-0.477526	SF539	Diffuse Glioma	CNS/Brain	Diffuse Glioma	5.46923	Other
ACH-000274	-0.413816	HS852T	Melanoma	Skin	Melanoma	5.66647	Other
ACH-000276	-0.180469	HCC38	Invasive Breast Carcinoma	Breast	Invasive Breast Carcinoma	5.79909	Other
ACH-000277	-0.504798	HCC1419	Invasive Breast Carcinoma	Breast	Invasive Breast Carcinoma	6.24012	Other
ACH-000278	-0.432328	COV362	Ovarian Epithelial Tumor	Ovary/Fallopian Tube	Ovarian Epithelial Tumor	5.38853	Other
ACH-000279	-0.352969	EWS502	Ewing Sarcoma	Bone	Ewing Sarcoma	5.82934	Other
ACH-000280	-0.30702	SNU840	Ovarian Epithelial Tumor	Ovary/Fallopian Tube	Ovarian Epithelial Tumor	5.66818	Other
ACH-000281	-0.237196	KP2	Pancreatic Adenocarcinoma	Pancreas	Pancreatic Adenocarcinoma	4.68426	Other
ACH-000282	-0.371215	NCIH1755	Non-Small Cell Lung Cancer	Lung	Non-Small Cell Lung Cancer	5.95652	Other
ACH-000286	-0.0876779	SNU1033	Colorectal Adenocarcinoma	Bowel	Colorectal Adenocarcinoma	4.89336	Other
ACH-000288	-0.473654	BT549	Invasive Breast Carcinoma	Breast	Invasive Breast Carcinoma	5.72137	Other
ACH-000290	-0.610514	NCIH209	Lung Neuroendocrine Tumor	Lung	Lung Neuroendocrine Tumor	6.50478	Other
ACH-000269	-0.172626	AM38	Diffuse Glioma	CNS/Brain	Diffuse Glioma	5.10559	Other
ACH-000341	-0.613707	SKNFI	Neuroblastoma	Peripheral Nervous System	Neuroblastoma	6.35509	Other
ACH-000343	-0.58881	NCIH522	Non-Small Cell Lung Cancer	Lung	Non-Small Cell Lung Cancer	5.62117	Other
ACH-000344	-0.300957	SNU668	Esophagogastric Adenocarcinoma	Esophagus/Stomach	Esophagogastric Adenocarcinoma	5.64645	Other
ACH-000401	-0.517974	COLO800	Melanoma	Skin	Melanoma	5.47638	Other
ACH-000402	-0.0836204	BL70	Non-Hodgkin Lymphoma	Lymphoid	Non-Hodgkin Lymphoma	5.82757	Other
ACH-000403	-0.372731	NCIH747	Colorectal Adenocarcinoma	Bowel	Colorectal Adenocarcinoma	5.8885	Other
ACH-000404	-0.493171	K029AX	Melanoma	Skin	Melanoma	5.78477	Other
ACH-000405	-0.376908	MEC1	Non-Hodgkin Lymphoma	Lymphoid	Non-Hodgkin Lymphoma	5.18031	Other
ACH-000406	-0.661292	U937	Acute Myeloid Leukemia	Myeloid	Acute Myeloid Leukemia	5.24298	Other
ACH-000407	-0.550565	SNU685	Endometrial Carcinoma	Uterus	Endometrial Carcinoma	4.70819	Other
ACH-000408	-0.294863	TE5	Esophageal Squamous Cell Carcinoma	Esophagus/Stomach	Esophageal Squamous Cell Carcinoma	5.13093	Other
ACH-000410	-0.474778	SAOS2	Osteosarcoma	Bone	Osteosarcoma	5.26191	Other
ACH-000411	-0.700227	769P	Renal Cell Carcinoma	Kidney	Renal Cell Carcinoma	5.15947	Other
ACH-000414	-0.462159	NCIH1944	Non-Small Cell Lung Cancer	Lung	Non-Small Cell Lung Cancer	4.67807	Other
ACH-000415	-0.25121	BICR6	Head and Neck Squamous Cell Carcinoma	Head and Neck	Head and Neck Squamous Cell Carcinoma	4.2891	Other
ACH-000416	-0.761911	NCIH838	Non-Small Cell Lung Cancer	Lung	Non-Small Cell Lung Cancer	4.50779	Other
ACH-000417	-0.20174	PANC0813	Pancreatic Adenocarcinoma	Pancreas	Pancreatic Adenocarcinoma	5.48349	Other
ACH-000398	-0.450893	RI1	Non-Hodgkin Lymphoma	Lymphoid	Non-Hodgkin Lymphoma	6.17692	Other
ACH-000420	-0.542994	SNU449	Hepatocellular Carcinoma	Liver	Hepatocellular Carcinoma	5.26416	Other
ACH-000422	-0.493986	SNU475	Hepatocellular Carcinoma	Liver	Hepatocellular Carcinoma	5.08151	Other
ACH-000424	-0.431007	TC71	Ewing Sarcoma	Bone	Ewing Sarcoma	5.71617	Other
ACH-000425	-0.625596	UACC62	Melanoma	Skin	Melanoma	5.58466	Other
ACH-000426	-0.374437	KMS20	Non-Hodgkin Lymphoma	Lymphoid	Non-Hodgkin Lymphoma		Other
ACH-000427	-0.719462	NCIN87	Esophagogastric Adenocarcinoma	Esophagus/Stomach	Esophagogastric Adenocarcinoma	5.29866	Other
ACH-000430	-0.718169	TYKNU	Ovarian Epithelial Tumor	Ovary/Fallopian Tube	Ovarian Epithelial Tumor	5.42089	Other
ACH-000431	-0.651802	NCIH1694	Lung Neuroendocrine Tumor	Lung	Lung Neuroendocrine Tumor	5.68482	Other
ACH-000433	-0.30653	CAKI1	Renal Cell Carcinoma	Kidney	Renal Cell Carcinoma	4.86344	Other
ACH-000824	-0.302128	KYSE510	Esophageal Squamous Cell Carcinoma	Esophagus/Stomach	Esophageal Squamous Cell Carcinoma	5.05875	Other
ACH-000435	-0.653433	EFE184	Endometrial Carcinoma	Uterus	Endometrial Carcinoma	5.54226	Other
ACH-000436	-0.481577	OCIMY7	Non-Hodgkin Lymphoma	Lymphoid	Non-Hodgkin Lymphoma	3.93168	Other
ACH-000437	-0.338352	SW1088	Diffuse Glioma	CNS/Brain	Diffuse Glioma	6.20965	Other
ACH-000438	-0.673825	LU65	Non-Small Cell Lung Cancer	Lung	Non-Small Cell Lung Cancer	5.55704	Other
ACH-000441	-0.409855	SH4	Melanoma	Skin	Melanoma	5.54009	Other
ACH-000421	-0.611749	SW837	Colorectal Adenocarcinoma	Bowel	Colorectal Adenocarcinoma	6.03452	Other
ACH-000397	-0.391944	TEN	Endometrial Carcinoma	Uterus	Endometrial Carcinoma	5.90521	Other
ACH-000396	-0.695776	J82	Bladder Urothelial Carcinoma	Bladder/Urinary Tract	Bladder Urothelial Carcinoma	6.29186	Other
ACH-000395	-0.336745	NCIH520	Non-Small Cell Lung Cancer	Lung	Non-Small Cell Lung Cancer	6.12681	Other
ACH-000346	-0.487684	JVM3	Non-Hodgkin Lymphoma	Lymphoid	Non-Hodgkin Lymphoma	5.24831	Other
ACH-000348	-0.65185	RPMI7951	Melanoma	Skin	Melanoma	5.39506	Other
ACH-000350	-0.339046	COLO678	Colorectal Adenocarcinoma	Bowel	Colorectal Adenocarcinoma	5.35685	Other
ACH-000352	-0.498364	HCC1428	Invasive Breast Carcinoma	Breast	Invasive Breast Carcinoma	6.27109	Other
ACH-000354	-0.407577	CAPAN1	Pancreatic Adenocarcinoma	Pancreas	Pancreatic Adenocarcinoma	6.03144	Other
ACH-000355	-0.269894	NCIH82	Lung Neuroendocrine Tumor	Lung	Lung Neuroendocrine Tumor	5.48059	Other
ACH-000356	-0.693906	MKN45	Esophagogastric Adenocarcinoma	Esophagus/Stomach	Esophagogastric Adenocarcinoma	5.77373	Other
ACH-000359	-0.226165	MG63	Osteosarcoma	Bone	Osteosarcoma	6.00518	Other
ACH-000361	-0.753809	SKHEP1	Hepatocellular Carcinoma	Liver	Hepatocellular Carcinoma	4.59932	Other
ACH-000362	-0.604006	MOLM13	Acute Myeloid Leukemia	Myeloid	Acute Myeloid Leukemia	5.31723	Other
ACH-000363	-0.457253	SKMM2	Non-Hodgkin Lymphoma	Lymphoid	Non-Hodgkin Lymphoma	5.26903	Other
ACH-000364	-0.221918	U2OS	Osteosarcoma	Bone	Osteosarcoma	4.88509	Other
ACH-000365	-0.618878	SUDHL4	Non-Hodgkin Lymphoma	Lymphoid	Non-Hodgkin Lymphoma	4.75809	Other
ACH-000366	-0.39154	SKNDZ	Neuroblastoma	Peripheral Nervous System	Neuroblastoma	6.17832	Other
ACH-000367	-0.475262	NCIH226	Pleural Mesothelioma	Pleura	Pleural Mesothelioma	5.46956	Other
ACH-000368	-0.479786	SNU1105	Diffuse Glioma	CNS/Brain	Diffuse Glioma	5.79207	Other
ACH-000370	-0.744661	SNU626	Diffuse Glioma	CNS/Brain	Diffuse Glioma	6.05441	Other
ACH-000393	-0.257166	HLF	Hepatocellular Carcinoma	Liver	Hepatocellular Carcinoma	5.73308	Other
ACH-000391	-0.753142	MHHES1	Ewing Sarcoma	Bone	Ewing Sarcoma	6.03254	Other
ACH-000390	-0.525215	LUDLU1	Non-Small Cell Lung Cancer	Lung	Non-Small Cell Lung Cancer	4.63285	Other
ACH-000389	-0.465453	H4	Diffuse Glioma	CNS/Brain	Diffuse Glioma	5.50335	Other
ACH-000387	-0.499903	TF1	Acute Myeloid Leukemia	Myeloid	Acute Myeloid Leukemia	5.54195	Other
ACH-000385	-0.521679	SKRC20	Renal Cell Carcinoma	Kidney	Renal Cell Carcinoma	5.25134	Other
ACH-000249	-0.647182	CL11	Colorectal Adenocarcinoma	Bowel	Colorectal Adenocarcinoma	5.46695	Other
ACH-000383	-0.210133	OE33	Esophagogastric Adenocarcinoma	Esophagus/Stomach	Esophagogastric Adenocarcinoma	5.57319	Other
ACH-000378	-0.496229	NCIH647	Non-Small Cell Lung Cancer	Lung	Non-Small Cell Lung Cancer	5.14975	Other
ACH-000377	-0.829424	SNU478	Ampullary Carcinoma	Ampulla of Vater	Ampullary Carcinoma	5.20984	Other
ACH-000376	-0.339659	SF295	Diffuse Glioma	CNS/Brain	Diffuse Glioma	6.02746	Other
ACH-000375	-0.530045	G402	Renal Cell Carcinoma	Kidney	Renal Cell Carcinoma	5.4002	Other
ACH-000374	-0.186861	HCC1143	Invasive Breast Carcinoma	Breast	Invasive Breast Carcinoma	5.95093	Other
ACH-000371	-0.48438	RL	Non-Hodgkin Lymphoma	Lymphoid	Non-Hodgkin Lymphoma	5.59634	Other
ACH-000381	-0.183217	T84	Colorectal Adenocarcinoma	Bowel	Colorectal Adenocarcinoma	4.85748	Other
ACH-000442	-0.744502	RERFLCSQ1	Non-Small Cell Lung Cancer	Lung	Non-Small Cell Lung Cancer	5.23419	Other
ACH-000248	-0.395896	AU565	Invasive Breast Carcinoma	Breast	Invasive Breast Carcinoma	5.75756	Other
ACH-000246	-0.38586	SLR23	Renal Cell Carcinoma	Kidney	Renal Cell Carcinoma		Other
ACH-000060	-0.434378	PANC1005	Pancreatic Adenocarcinoma	Pancreas	Pancreatic Adenocarcinoma	6.20692	Other
ACH-000067	-0.289078	HS683	Diffuse Glioma	CNS/Brain	Diffuse Glioma	5.92884	Other
ACH-000070	-0.857514	697	B-Lymphoblastic Leukemia/Lymphoma	Lymphoid	B-Lymphoblastic Leukemia/Lymphoma	5.4851	Other
ACH-000074	-0.184378	KU812	Myeloproliferative Neoplasms	Myeloid	Myeloproliferative Neoplasms	5.35614	Other
ACH-000075	-0.558518	U87MG	Diffuse Glioma	CNS/Brain	Diffuse Glioma	5.87652	Other
ACH-000076	-0.621809	NCO2	Myeloproliferative Neoplasms	Myeloid	Myeloproliferative Neoplasms	5.10727	Other
ACH-000077	-0.206424	MJ	Non-Hodgkin Lymphoma	Lymphoid	Non-Hodgkin Lymphoma	5.59036	Other
ACH-000078	-0.127365	MHHNB11	Neuroblastoma	Peripheral Nervous System	Neuroblastoma	6.01212	Other
ACH-000082	-0.475291	G292CLONEA141B1	Osteosarcoma	Bone	Osteosarcoma	6.00697	Other
ACH-000085	-0.614647	T3M4	Pancreatic Adenocarcinoma	Pancreas	Pancreatic Adenocarcinoma	5.8296	Other
ACH-000086	-0.342084	ACCMESO1	Pleural Mesothelioma	Pleura	Pleural Mesothelioma	4.2891	Other
ACH-000090	-0.470333	PC3	Prostate Adenocarcinoma	Prostate	Prostate Adenocarcinoma	4.27277	Other
ACH-000092	-0.648201	NCIH2452	Pleural Mesothelioma	Pleura	Pleural Mesothelioma	6.13011	Other
ACH-000093	-0.22414	PANC0504	Pancreatic Adenocarcinoma	Pancreas	Pancreatic Adenocarcinoma	5.10852	Other
ACH-000055	-0.513095	D283MED	Embryonal Tumor	CNS/Brain	Embryonal Tumor	5.78424	Other
ACH-000094	-0.569879	HPAFII	Pancreatic Adenocarcinoma	Pancreas	Pancreatic Adenocarcinoma	5.13709	Other
ACH-000097	-0.513412	ZR751	Invasive Breast Carcinoma	Breast	Invasive Breast Carcinoma	5.50906	Other
ACH-000098	-0.577581	GAMG	Diffuse Glioma	CNS/Brain	Diffuse Glioma	5.78921	Other
ACH-000099	-0.18224	SIMA	Neuroblastoma	Peripheral Nervous System	Neuroblastoma	5.41886	Other
ACH-000101	-0.759872	KE37	Non-Hodgkin Lymphoma	Lymphoid	Non-Hodgkin Lymphoma	4.51159	Other
ACH-000103	-0.375478	CAOV4	Ovarian Epithelial Tumor	Ovary/Fallopian Tube	Ovarian Epithelial Tumor	5.24755	Other
ACH-000111	-0.36124	HCC1187	Invasive Breast Carcinoma	Breast	Invasive Breast Carcinoma	5.70183	Other
ACH-000113	-0.262053	OCIAML2	Acute Myeloid Leukemia	Myeloid	Acute Myeloid Leukemia	5.17752	Other
ACH-000114	-0.355029	SU8686	Pancreatic Adenocarcinoma	Pancreas	Pancreatic Adenocarcinoma	5.07639	Other
ACH-000115	-0.352307	VCAP	Prostate Adenocarcinoma	Prostate	Prostate Adenocarcinoma	4.59276	Other
ACH-000118	-0.554207	HUPT3	Pancreatic Adenocarcinoma	Pancreas	Pancreatic Adenocarcinoma	5.49953	Other
ACH-000120	-0.724532	CHP212	Neuroblastoma	Peripheral Nervous System	Neuroblastoma	5.75462	Other
ACH-000123	-0.576042	COV434	Ovarian Epithelial Tumor	Ovary/Fallopian Tube	Ovarian Epithelial Tumor	5.23611	Other
ACH-000124	-0.280434	OCILY19	Non-Hodgkin Lymphoma	Lymphoid	Non-Hodgkin Lymphoma	5.89166	Other
ACH-000127	-0.380592	SLR20	Bladder Urothelial Carcinoma	Bladder/Urinary Tract	Bladder Urothelial Carcinoma	6.28947	Other
ACH-000095	-0.430641	D341Med	Embryonal Tumor	CNS/Brain	Embryonal Tumor	4.89482	Other
ACH-000128	-0.327132	LN319	Diffuse Glioma	CNS/Brain	Diffuse Glioma	5.46891	Other
ACH-000054	-0.379697	HT1080	Fibrosarcoma	Soft Tissue	Fibrosarcoma	5.57137	Other
ACH-000052	-0.524345	A673	Ewing Sarcoma	Bone	Ewing Sarcoma	5.80993	Other
ACH-000004	-0.764243	HEL	Acute Myeloid Leukemia	Myeloid	Acute Myeloid Leukemia	4.85549	Other
ACH-000005	-0.435961	HEL9217	Acute Myeloid Leukemia	Myeloid	Acute Myeloid Leukemia	5.06091	Other
ACH-000007	-0.725602	LS513	Colorectal Adenocarcinoma	Bowel	Colorectal Adenocarcinoma	4.70321	Other
ACH-000009	-0.297051	C2BBE1	Colorectal Adenocarcinoma	Bowel	Colorectal Adenocarcinoma	5.45845	Other
ACH-000011	-0.410804	253J	Bladder Urothelial Carcinoma	Bladder/Urinary Tract	Bladder Urothelial Carcinoma	5.48123	Other
ACH-000012	-0.793373	HCC827	Non-Small Cell Lung Cancer	Lung	Non-Small Cell Lung Cancer	5.34518	Other
ACH-000013	-0.689142	ONCODG1	Ovarian Epithelial Tumor	Ovary/Fallopian Tube	Ovarian Epithelial Tumor	4.45943	Other
ACH-000014	-0.357041	HS294T	Melanoma	Skin	Melanoma	5.30086	Other
ACH-000015	-0.501457	NCIH1581	Non-Small Cell Lung Cancer	Lung	Non-Small Cell Lung Cancer	5.59425	Other
ACH-000017	-0.238069	SKBR3	Invasive Breast Carcinoma	Breast	Invasive Breast Carcinoma	5.44328	Other
ACH-000018	-0.414029	T24	Bladder Urothelial Carcinoma	Bladder/Urinary Tract	Bladder Urothelial Carcinoma	6.12639	Other
ACH-000019	-0.0645393	MCF7	Invasive Breast Carcinoma	Breast	Invasive Breast Carcinoma	5.75702	Other
ACH-000021	-0.808428	NCIH1693	Non-Small Cell Lung Cancer	Lung	Non-Small Cell Lung Cancer	4.1102	Other
ACH-000022	-0.434587	PATU8988S	Pancreatic Adenocarcinoma	Pancreas	Pancreatic Adenocarcinoma	4.97774	Other
ACH-000053	-0.569445	KARPAS299	Non-Hodgkin Lymphoma	Lymphoid	Non-Hodgkin Lymphoma	5.38059	Other
ACH-000023	-0.68135	PATU8988T	Pancreatic Adenocarcinoma	Pancreas	Pancreatic Adenocarcinoma	4.81352	Other
ACH-000025	-0.646851	CH157MN	Meningothelial Tumor	CNS/Brain	Meningothelial Tumor	5.05918	Other
ACH-000028	-0.384373	KPL1	Invasive Breast Carcinoma	Breast	Invasive Breast Carcinoma	5.82528	Other
ACH-000029	-0.752055	HCC827GR5	Non-Small Cell Lung Cancer	Lung	Non-Small Cell Lung Cancer	4.40327	Other
ACH-000030	-0.338532	PC14	Non-Small Cell Lung Cancer	Lung	Non-Small Cell Lung Cancer	6.16571	Other
ACH-000035	-0.261735	NCIH1650	Non-Small Cell Lung Cancer	Lung	Non-Small Cell Lung Cancer	6.18051	Other
ACH-000036	-0.456551	U343	Diffuse Glioma	CNS/Brain	Diffuse Glioma	5.25285	Other
ACH-000037	-0.633274	S117	Sarcoma, NOS	Soft Tissue	Sarcoma, NOS	5.05788	Other
ACH-000039	-0.800289	SKNMC	Ewing Sarcoma	Bone	Ewing Sarcoma	5.84373	Other
ACH-000040	-0.388803	U118MG	Diffuse Glioma	CNS/Brain	Diffuse Glioma	7.01078	Other
ACH-000041	-0.627876	RDES	Ewing Sarcoma	Bone	Ewing Sarcoma	5.93522	Other
ACH-000042	-0.479973	PANC0203	Pancreatic Adenocarcinoma	Pancreas	Pancreatic Adenocarcinoma	5.09972	Other
ACH-000045	-0.496492	MV411	Acute Myeloid Leukemia	Myeloid	Acute Myeloid Leukemia	5.66874	Other
ACH-000047	-0.474606	GCIY	Esophagogastric Adenocarcinoma	Esophagus/Stomach	Esophagogastric Adenocarcinoma		Other
ACH-000048	-0.499736	TOV112D	Ovarian Epithelial Tumor	Ovary/Fallopian Tube	Ovarian Epithelial Tumor	5.36982	Other
ACH-000024	-0.07108	OPM2	Non-Hodgkin Lymphoma	Lymphoid	Non-Hodgkin Lymphoma	5.77479	Other
ACH-000132	-0.354873	JHOS2	Ovarian Epithelial Tumor	Ovary/Fallopian Tube	Ovarian Epithelial Tumor	5.01033	Other
ACH-000133	-0.242616	HS729	Rhabdomyosarcoma	Soft Tissue	Rhabdomyosarcoma	5.96047	Other
ACH-000137	-0.727081	8MGBA	Diffuse Glioma	CNS/Brain	Diffuse Glioma	5.57773	Other
ACH-000195	-0.183362	SET2	Acute Myeloid Leukemia	Myeloid	Acute Myeloid Leukemia	5.75809	Other
ACH-000198	-0.415381	EOL1	Myeloproliferative Neoplasms	Myeloid	Myeloproliferative Neoplasms	5.34021	Other
ACH-000200	-0.350395	NMCG1	Diffuse Glioma	CNS/Brain	Diffuse Glioma	5.42459	Other
ACH-000202	-0.668359	COLO320	Colorectal Adenocarcinoma	Bowel	Colorectal Adenocarcinoma	5.84574	Other
ACH-000204	-0.333435	LP1	Non-Hodgkin Lymphoma	Lymphoid	Non-Hodgkin Lymphoma	5.7137	Other
ACH-000206	-0.178293	C8166	T-Lymphoblastic Leukemia/Lymphoma	Lymphoid	T-Lymphoblastic Leukemia/Lymphoma	4.81506	Other
ACH-000207	-0.449341	DETROIT562	Head and Neck Squamous Cell Carcinoma	Head and Neck	Head and Neck Squamous Cell Carcinoma	5.25701	Other
ACH-000209	-0.364969	SNU1079	Intraductal Papillary Neoplasm of the Bile Duct	Biliary Tract	Intraductal Papillary Neoplasm of the Bile Duct	4.58436	Other
ACH-000211	-0.387697	DAOY	Embryonal Tumor	CNS/Brain	Embryonal Tumor	5.37504	Other
ACH-000212	-0.293651	CAL120	Invasive Breast Carcinoma	Breast	Invasive Breast Carcinoma	5.87012	Other
ACH-000213	-0.164858	HUPT4	Pancreatic Adenocarcinoma	Pancreas	Pancreatic Adenocarcinoma	5.08661	Other
ACH-000215	-0.446885	LN382	Diffuse Glioma	CNS/Brain	Diffuse Glioma	5.30852	Other
ACH-000216	-0.444424	JHESOAD1	Esophagogastric Adenocarcinoma	Esophagus/Stomach	Esophagogastric Adenocarcinoma	4.39712	Other
ACH-000217	-0.579637	JHH6	Hepatocellular Carcinoma	Liver	Hepatocellular Carcinoma	4.63169	Other
ACH-000192	-0.323225	MFE280	Endometrial Carcinoma	Uterus	Endometrial Carcinoma	5.67976	Other
ACH-000219	-0.383346	A375	Melanoma	Skin	Melanoma	5.88313	Other
ACH-000222	-0.34404	ASPC1	Pancreatic Adenocarcinoma	Pancreas	Pancreatic Adenocarcinoma	5.10056	Other
ACH-000223	-0.341087	HCC1937	Invasive Breast Carcinoma	Breast	Invasive Breast Carcinoma	6.26641	Other
ACH-000226	-0.357854	SUPM2	Non-Hodgkin Lymphoma	Lymphoid	Non-Hodgkin Lymphoma	4.97499	Other
ACH-000227	-0.226558	KPNYN	Neuroblastoma	Peripheral Nervous System	Neuroblastoma	5.78372	Other
ACH-000228	-0.470846	BICR31	Head and Neck Squamous Cell Carcinoma	Head and Neck	Head and Neck Squamous Cell Carcinoma	5.88435	Other
ACH-000231	-0.634969	KALS1	Diffuse Glioma	CNS/Brain	Diffuse Glioma	5.52701	Other
ACH-000232	-0.383506	U251MG	Diffuse Glioma	CNS/Brain	Diffuse Glioma	4.97269	Other
ACH-000233	-0.412085	DEL	Non-Hodgkin Lymphoma	Lymphoid	Non-Hodgkin Lymphoma	5.63633	Other
ACH-000234	-0.136669	CAKI2	Renal Cell Carcinoma	Kidney	Renal Cell Carcinoma	6.06134	Other
ACH-000235	-0.393433	PANC0403	Pancreatic Adenocarcinoma	Pancreas	Pancreatic Adenocarcinoma	4.90352	Other
ACH-000237	-0.518415	JHOM1	Ovarian Epithelial Tumor	Ovary/Fallopian Tube	Ovarian Epithelial Tumor	5.6453	Other
ACH-000238	-0.215823	SCC4	Head and Neck Squamous Cell Carcinoma	Head and Neck	Head and Neck Squamous Cell Carcinoma	4.89724	Other
ACH-000243	-0.359416	DANG	Pancreatic Adenocarcinoma	Pancreas	Pancreatic Adenocarcinoma	5.35403	Other
ACH-000244	-0.676412	DKMG	Diffuse Glioma	CNS/Brain	Diffuse Glioma	4.852	Other
ACH-000221	-0.59008	SNU398	Hepatocellular Carcinoma	Liver	Hepatocellular Carcinoma	8.02989	Other
ACH-000191	-0.516122	BHT101	Anaplastic Thyroid Cancer	Thyroid	Anaplastic Thyroid Cancer	4.69265	Other
ACH-000190	-0.598217	HDMYZ	Acute Myeloid Leukemia	Myeloid	Acute Myeloid Leukemia	5.49889	Other
ACH-000189	-0.459729	RCC10RGB	Renal Cell Carcinoma	Kidney	Renal Cell Carcinoma	5.05485	Other
ACH-000138	-0.271401	CFPAC1	Pancreatic Adenocarcinoma	Pancreas	Pancreatic Adenocarcinoma	4.93782	Other
ACH-000139	-0.388041	PANC0327	Pancreatic Adenocarcinoma	Pancreas	Pancreatic Adenocarcinoma	4.45812	Other
ACH-000141	-0.489179	SNU308	Intracholecystic Papillary Neoplasm	Biliary Tract	Intracholecystic Papillary Neoplasm	5.84875	Other
ACH-000142	-0.48508	CAL29	Bladder Urothelial Carcinoma	Bladder/Urinary Tract	Bladder Urothelial Carcinoma	5.63546	Other
ACH-000143	-0.524097	HCC2429	Non-Small Cell Lung Cancer	Lung	Non-Small Cell Lung Cancer	4.96855	Other
ACH-000144	-0.296917	RERFGC1B	Esophagogastric Adenocarcinoma	Esophagus/Stomach	Esophagogastric Adenocarcinoma	6.12701	Other
ACH-000145	-0.38133	SKLMS1	Leiomyosarcoma	Soft Tissue	Leiomyosarcoma	5.32157	Other
ACH-000146	-0.743862	THP1	Acute Myeloid Leukemia	Myeloid	Acute Myeloid Leukemia	6.03056	Other
ACH-000147	-0.284316	T47D	Invasive Breast Carcinoma	Breast	Invasive Breast Carcinoma	6.07168	Other
ACH-000148	-0.495023	HS578T	Invasive Breast Carcinoma	Breast	Invasive Breast Carcinoma	4.61235	Other
ACH-000149	-0.350242	SKNSH	Neuroblastoma	Peripheral Nervous System	Neuroblastoma	5.75942	Other
ACH-000150	-0.650391	HCC2935	Non-Small Cell Lung Cancer	Lung	Non-Small Cell Lung Cancer	6.31288	Other
ACH-000151	-0.51455	JM1	B-Lymphoblastic Leukemia/Lymphoma	Lymphoid	B-Lymphoblastic Leukemia/Lymphoma	5.83895	Other
ACH-000152	-0.444112	M059K	Diffuse Glioma	CNS/Brain	Diffuse Glioma	6.15967	Other
ACH-000153	-0.347337	NCIH2052	Pleural Mesothelioma	Pleura	Pleural Mesothelioma	5.61912	Other
ACH-000155	-0.0240638	SW1990	Pancreatic Adenocarcinoma	Pancreas	Pancreatic Adenocarcinoma	4.78346	Other
ACH-000159	-0.264815	OSRC2	Renal Cell Carcinoma	Kidney	Renal Cell Carcinoma	5.67666	Other
ACH-000188	-0.368521	SCC25	Head and Neck Squamous Cell Carcinoma	Head and Neck	Head and Neck Squamous Cell Carcinoma	4.33271	Other
ACH-000187	-0.32993	CORL311	Lung Neuroendocrine Tumor	Lung	Lung Neuroendocrine Tumor	5.94509	Other
ACH-000183	-0.367288	L363	Non-Hodgkin Lymphoma	Lymphoid	Non-Hodgkin Lymphoma	6.49506	Other
ACH-000182	-0.501888	SNU869	Ampullary Carcinoma	Ampulla of Vater	Ampullary Carcinoma	5.51065	Other
ACH-000181	-0.363306	SCC9	Head and Neck Squamous Cell Carcinoma	Head and Neck	Head and Neck Squamous Cell Carcinoma	5.05485	Other
ACH-000178	-0.323452	HS766T	Pancreatic Adenocarcinoma	Pancreas	Pancreatic Adenocarcinoma	5.77531	Other
ACH-000247	-0.467599	OCUM1	Esophagogastric Adenocarcinoma	Esophagus/Stomach	Esophagogastric Adenocarcinoma	5.40327	Other
ACH-000176	-0.237142	LOUNH91	Non-Small Cell Lung Cancer	Lung	Non-Small Cell Lung Cancer	5.43062	Other
ACH-000169	-0.453901	RD	Rhabdomyosarcoma	Soft Tissue	Rhabdomyosarcoma	5.98436	Other
ACH-000168	-0.591137	NOMO1	Acute Myeloid Leukemia	Myeloid	Acute Myeloid Leukemia	5.64357	Other
ACH-000164	-0.760147	PANC1	Pancreatic Adenocarcinoma	Pancreas	Pancreatic Adenocarcinoma	5.56499	Other
ACH-000163	-0.517687	SW579	Head and Neck Squamous Cell Carcinoma	Head and Neck	Head and Neck Squamous Cell Carcinoma	5.98391	Other
ACH-000161	-0.381282	CORL105	Non-Small Cell Lung Cancer	Lung	Non-Small Cell Lung Cancer	5.49953	Other
ACH-000160	-0.554089	BT12	Embryonal Tumor	CNS/Brain	Embryonal Tumor	4.98959	Other
ACH-000174	-0.152404	CAL62	Anaplastic Thyroid Cancer	Thyroid	Anaplastic Thyroid Cancer	5.10182	Other
ACH-000444	-0.442322	LU99	Non-Small Cell Lung Cancer	Lung	Non-Small Cell Lung Cancer	5.23381	Other
ACH-000434	-0.602901	NCIH1915	Non-Small Cell Lung Cancer	Lung	Non-Small Cell Lung Cancer	5.61559	Other
ACH-000448	-0.595712	NCIH1666	Non-Small Cell Lung Cancer	Lung	Non-Small Cell Lung Cancer	4.75221	Other
ACH-000667	-0.417657	HCC44	Non-Small Cell Lung Cancer	Lung	Non-Small Cell Lung Cancer	4.57652	Other
ACH-000671	-0.328377	HUH6	Hepatoblastoma	Liver	Hepatoblastoma	4.69655	Other
ACH-000673	-0.373053	LN443	Diffuse Glioma	CNS/Brain	Diffuse Glioma	5.95861	Other
ACH-000676	-0.411371	LN464	Diffuse Glioma	CNS/Brain	Diffuse Glioma	5.80529	Other
ACH-000677	-0.570299	SW1573	Non-Small Cell Lung Cancer	Lung	Non-Small Cell Lung Cancer	5.1635	Other
ACH-000680	-0.622366	SW948	Colorectal Adenocarcinoma	Bowel	Colorectal Adenocarcinoma	4.41819	Other
ACH-000681	-0.146162	A549	Non-Small Cell Lung Cancer	Lung	Non-Small Cell Lung Cancer	5.21451	Other
ACH-000682	-0.257481	SNU1066	Head and Neck Squamous Cell Carcinoma	Head and Neck	Head and Neck Squamous Cell Carcinoma	5.13258	Other
ACH-000683	-0.286076	SNU503	Colorectal Adenocarcinoma	Bowel	Colorectal Adenocarcinoma	5.60348	Other
ACH-000684	-0.462504	KMRC1	Renal Cell Carcinoma	Kidney	Renal Cell Carcinoma	3.854	Other
ACH-000685	-0.351481	L33	Adenosquamous Carcinoma of the Pancreas	Pancreas	Adenosquamous Carcinoma of the Pancreas	5.22882	Other
ACH-000688	-0.52766	OV7	Ovarian Epithelial Tumor	Ovary/Fallopian Tube	Ovarian Epithelial Tumor	5.22728	Other
ACH-000693	-0.393001	KYSE180	Esophageal Squamous Cell Carcinoma	Esophagus/Stomach	Esophageal Squamous Cell Carcinoma	5.90231	Other
ACH-000694	-0.292763	TE9	Esophageal Squamous Cell Carcinoma	Esophagus/Stomach	Esophageal Squamous Cell Carcinoma	5.67638	Other
ACH-000695	-0.461851	CORL47	Lung Neuroendocrine Tumor	Lung	Lung Neuroendocrine Tumor	6.1532	Other
ACH-000696	-0.706587	OVCAR8	Ovarian Epithelial Tumor	Ovary/Fallopian Tube	Ovarian Epithelial Tumor	5.32085	Other
ACH-000697	-0.621681	A3KAW	Non-Hodgkin Lymphoma	Lymphoid	Non-Hodgkin Lymphoma	5.86716	Other
ACH-000698	-0.452739	DMS53	Lung Neuroendocrine Tumor	Lung	Lung Neuroendocrine Tumor	5.64443	Other
ACH-000699	-0.211172	HCC1395	Invasive Breast Carcinoma	Breast	Invasive Breast Carcinoma	5.94883	Other
ACH-000700	-0.453544	NCIH2882	Non-Small Cell Lung Cancer	Lung	Non-Small Cell Lung Cancer	5.05875	Other
ACH-000701	-0.454371	RMUGS	Ovarian Epithelial Tumor	Ovary/Fallopian Tube	Ovarian Epithelial Tumor	5.71836	Other
ACH-000702	-0.644188	L1236	Hodgkin Lymphoma	Lymphoid	Hodgkin Lymphoma	5.70874	Other
ACH-000704	-0.54537	OAW42	Ovarian Epithelial Tumor	Ovary/Fallopian Tube	Ovarian Epithelial Tumor	5.90641	Other
ACH-000709	-0.60886	KMRC2	Renal Cell Carcinoma	Kidney	Renal Cell Carcinoma	4.25776	Other
ACH-000711	-0.520241	JIMT1	Invasive Breast Carcinoma	Breast	Invasive Breast Carcinoma	4.93734	Other
ACH-000713	-0.38835	CAOV3	Ovarian Epithelial Tumor	Ovary/Fallopian Tube	Ovarian Epithelial Tumor	5.71699	Other
ACH-000714	-0.327969	KMS11	Non-Hodgkin Lymphoma	Lymphoid	Non-Hodgkin Lymphoma	6.07468	Other
ACH-000716	-0.287323	TT2609C02	Well-Differentiated Thyroid Cancer	Thyroid	Well-Differentiated Thyroid Cancer	5.53138	Other
ACH-000717	-0.570769	COLO680N	Esophageal Squamous Cell Carcinoma	Esophagus/Stomach	Esophageal Squamous Cell Carcinoma	5.57743	Other
ACH-000666	-0.641651	NCIH1355	Non-Small Cell Lung Cancer	Lung	Non-Small Cell Lung Cancer	5.20711	Other
ACH-000719	-0.176306	RMGI	Ovarian Epithelial Tumor	Ovary/Fallopian Tube	Ovarian Epithelial Tumor	4.4614	Other
ACH-000665	-0.52392	SKMES1	Non-Small Cell Lung Cancer	Lung	Non-Small Cell Lung Cancer	5.23879	Other
ACH-000663	-0.309272	OVTOKO	Ovarian Epithelial Tumor	Ovary/Fallopian Tube	Ovarian Epithelial Tumor	4.28836	Other
ACH-000620	-0.291429	JHH1	Hepatocellular Carcinoma	Liver	Hepatocellular Carcinoma	5.33985	Other
ACH-000621	-0.501259	MDAMB157	Invasive Breast Carcinoma	Breast	Invasive Breast Carcinoma	5.25096	Other
ACH-000622	-0.315743	KNS42	Diffuse Glioma	CNS/Brain	Diffuse Glioma	6.4707	Other
ACH-000623	-0.451836	SNU201	Diffuse Glioma	CNS/Brain	Diffuse Glioma	6.0376	Other
ACH-000624	-0.575628	HCC1806	Breast Ductal Carcinoma In Situ	Breast	Breast Ductal Carcinoma In Situ	4.83996	Other
ACH-000627	-0.130609	LCLC103H	Non-Small Cell Lung Cancer	Lung	Non-Small Cell Lung Cancer	5.72329	Other
ACH-000630	-0.408412	YD8	Head and Neck Squamous Cell Carcinoma	Head and Neck	Head and Neck Squamous Cell Carcinoma	5.6017	Other
ACH-000632	-0.507463	HS944T	Melanoma	Skin	Melanoma	5.23496	Other
ACH-000445	-0.555479	KNS60	Diffuse Glioma	CNS/Brain	Diffuse Glioma	4.98322	Other
ACH-000634	-0.752741	LN340	Diffuse Glioma	CNS/Brain	Diffuse Glioma	5.83794	Other
ACH-000637	-0.708223	KYSE520	Esophageal Squamous Cell Carcinoma	Esophagus/Stomach	Esophageal Squamous Cell Carcinoma	5.86567	Other
ACH-000638	-0.350069	NCIH441	Non-Small Cell Lung Cancer	Lung	Non-Small Cell Lung Cancer	6.08725	Other
ACH-000639	-0.432367	NCIH211	Lung Neuroendocrine Tumor	Lung	Lung Neuroendocrine Tumor	5.98025	Other
ACH-000645	-0.783851	JL1	Pleural Mesothelioma	Pleura	Pleural Mesothelioma	5.54102	Other
ACH-000646	-0.225268	OVMANA	Ovarian Epithelial Tumor	Ovary/Fallopian Tube	Ovarian Epithelial Tumor	3.79597	Other
ACH-000647	-0.390018	TE1	Esophageal Squamous Cell Carcinoma	Esophagus/Stomach	Esophageal Squamous Cell Carcinoma	5.5435	Other
ACH-000648	-0.251472	NCIH28	Pleural Mesothelioma	Pleura	Pleural Mesothelioma	5.08194	Other
ACH-000649	-0.3175	786O	Renal Cell Carcinoma	Kidney	Renal Cell Carcinoma	5.17792	Other
ACH-000651	-0.547938	SW620	Colorectal Adenocarcinoma	Bowel	Colorectal Adenocarcinoma	5.24755	Other
ACH-000652	-0.288953	SUIT2	Pancreatic Adenocarcinoma	Pancreas	Pancreatic Adenocarcinoma	5.64328	Other
ACH-000653	-0.437332	JJN3	Non-Hodgkin Lymphoma	Lymphoid	Non-Hodgkin Lymphoma	6.21043	Other
ACH-000654	-0.530751	RAJI	Non-Hodgkin Lymphoma	Lymphoid	Non-Hodgkin Lymphoma	5.34163	Other
ACH-000655	-0.560791	SF268	Diffuse Glioma	CNS/Brain	Diffuse Glioma	5.66078	Other
ACH-000656	-0.75879	SUDHL8	Non-Hodgkin Lymphoma	Lymphoid	Non-Hodgkin Lymphoma	5.62176	Other
ACH-000657	-0.481696	A2780	Ovarian Epithelial Tumor	Ovary/Fallopian Tube	Ovarian Epithelial Tumor	5.88923	Other
ACH-000658	-0.18539	KMS18	Non-Hodgkin Lymphoma	Lymphoid	Non-Hodgkin Lymphoma		Other
ACH-000660	-0.458779	SUDHL5	Non-Hodgkin Lymphoma	Lymphoid	Non-Hodgkin Lymphoma	5.8535	Other
ACH-000661	-0.55099	WM1799	Melanoma	Skin	Melanoma	5.51191	Other
ACH-000662	-0.261055	CORL23	Non-Small Cell Lung Cancer	Lung	Non-Small Cell Lung Cancer	5.29057	Other
ACH-000664	-0.320984	SUDHL1	Non-Hodgkin Lymphoma	Lymphoid	Non-Hodgkin Lymphoma	4.90111	Other
ACH-000619	-0.535019	PECAPJ15	Head and Neck Squamous Cell Carcinoma	Head and Neck	Head and Neck Squamous Cell Carcinoma	4.9814	Other
ACH-000720	-0.257799	TCCSUP	Bladder Urothelial Carcinoma	Bladder/Urinary Tract	Bladder Urothelial Carcinoma	6.07082	Other
ACH-000722	-0.259902	SNUC1	Colorectal Adenocarcinoma	Bowel	Colorectal Adenocarcinoma	5.07468	Other
ACH-000777	-0.2717	KYSE30	Esophageal Squamous Cell Carcinoma	Esophagus/Stomach	Esophageal Squamous Cell Carcinoma	5.58346	Other
ACH-000778	-0.423176	HSC3	Head and Neck Squamous Cell Carcinoma	Head and Neck	Head and Neck Squamous Cell Carcinoma	4.70708	Other
ACH-000781	-0.584813	NCIH2023	Non-Small Cell Lung Cancer	Lung	Non-Small Cell Lung Cancer	5.32912	Other
ACH-000782	-0.374408	SEM	B-Lymphoblastic Leukemia/Lymphoma	Lymphoid	B-Lymphoblastic Leukemia/Lymphoma	5.53263	Other
ACH-000783	-0.370474	CAMA1	Invasive Breast Carcinoma	Breast	Invasive Breast Carcinoma	6.34873	Other
ACH-000784	-0.62568	KYSE70	Esophageal Squamous Cell Carcinoma	Esophagus/Stomach	Esophageal Squamous Cell Carcinoma	4.65592	Other
ACH-000785	-0.468357	NCIH2126	Non-Small Cell Lung Cancer	Lung	Non-Small Cell Lung Cancer	5.1631	Other
ACH-000787	-0.517351	LXF289	Non-Small Cell Lung Cancer	Lung	Non-Small Cell Lung Cancer	5.76341	Other
ACH-000788	-0.37386	A2058	Melanoma	Skin	Melanoma	5.60318	Other
ACH-000791	-0.407732	RERFLCAD1	Non-Small Cell Lung Cancer	Lung	Non-Small Cell Lung Cancer	5.50748	Other
ACH-000792	-0.498103	BFTC909	Renal Cell Carcinoma	Kidney	Renal Cell Carcinoma	4.69488	Other
ACH-000793	-0.17877	KATOIII	Esophagogastric Adenocarcinoma	Esophagus/Stomach	Esophagogastric Adenocarcinoma	5.64847	Other
ACH-000794	-0.600403	BICR22	Head and Neck Squamous Cell Carcinoma	Head and Neck	Head and Neck Squamous Cell Carcinoma	3.91934	Other
ACH-000796	-0.590606	MCAS	Ovarian Epithelial Tumor	Ovary/Fallopian Tube	Ovarian Epithelial Tumor	4.64674	Other
ACH-000799	-0.614483	HS695T	Melanoma	Skin	Melanoma	5.44294	Other
ACH-000800	-0.224458	NCIH446	Lung Neuroendocrine Tumor	Lung	Lung Neuroendocrine Tumor	5.51444	Other
ACH-000801	-0.0790868	HS936T	Melanoma	Skin	Melanoma	5.13463	Other
ACH-000802	-0.495913	BFTC905	Bladder Urothelial Carcinoma	Bladder/Urinary Tract	Bladder Urothelial Carcinoma	5.01837	Other
ACH-000804	-0.208769	NB1	Neuroblastoma	Peripheral Nervous System	Neuroblastoma	5.6427	Other
ACH-000805	-0.460118	COLO679	Melanoma	Skin	Melanoma	5.38716	Other
ACH-000807	-0.327851	SNU738	Diffuse Glioma	CNS/Brain	Diffuse Glioma	6.04636	Other
ACH-000809	-0.217164	KYSE410	Esophageal Squamous Cell Carcinoma	Esophagus/Stomach	Esophageal Squamous Cell Carcinoma	5.79961	Other
ACH-000810	-0.37207	SKMEL30	Melanoma	Skin	Melanoma	5.48575	Other
ACH-000811	-0.438509	SKOV3	Ovarian Epithelial Tumor	Ovary/Fallopian Tube	Ovarian Epithelial Tumor	5.48446	Other
ACH-000817	-0.719837	RPMI8226	Non-Hodgkin Lymphoma	Lymphoid	Non-Hodgkin Lymphoma	5.75729	Other
ACH-000819	-0.494411	LN18	Diffuse Glioma	CNS/Brain	Diffuse Glioma	6.10098	Other
ACH-000820	-0.49315	SW403	Colorectal Adenocarcinoma	Bowel	Colorectal Adenocarcinoma	5.91313	Other
ACH-000821	-0.381955	EJM	Non-Hodgkin Lymphoma	Lymphoid	Non-Hodgkin Lymphoma	6.09466	Other
ACH-000822	-0.555447	SKMEL24	Melanoma	Skin	Melanoma	5.56742	Other
ACH-000776	-0.616721	ONS76	Embryonal Tumor	CNS/Brain	Embryonal Tumor	5.35262	Other
ACH-000721	-0.479692	HMC18	Invasive Breast Carcinoma	Breast	Invasive Breast Carcinoma	5.43829	Other
ACH-000775	-0.349666	NCIH727	Lung Neuroendocrine Tumor	Lung	Lung Neuroendocrine Tumor	5.69905	Other
ACH-000773	-0.496609	KIJK	Non-Hodgkin Lymphoma	Lymphoid	Non-Hodgkin Lymphoma	5.14649	Other
ACH-000724	-0.309651	HT1376	Bladder Urothelial Carcinoma	Bladder/Urinary Tract	Bladder Urothelial Carcinoma	6.32139	Other
ACH-000725	-0.460811	HCC202	Breast Ductal Carcinoma In Situ	Breast	Breast Ductal Carcinoma In Situ	6.45467	Other
ACH-000732	-0.59286	PECAPJ41CLONED2	Head and Neck Squamous Cell Carcinoma	Head and Neck	Head and Neck Squamous Cell Carcinoma	3.93923	Other
ACH-000734	-0.409119	JHH5	Hepatocellular Carcinoma	Liver	Hepatocellular Carcinoma	5.09085	Other
ACH-000735	-0.29876	PECAPJ49	Head and Neck Squamous Cell Carcinoma	Head and Neck	Head and Neck Squamous Cell Carcinoma	5.75596	Other
ACH-000736	-0.454826	SNU601	Esophagogastric Adenocarcinoma	Esophagus/Stomach	Esophagogastric Adenocarcinoma	5.41312	Other
ACH-000738	-0.398604	GB1	Diffuse Glioma	CNS/Brain	Diffuse Glioma	6.05224	Other
ACH-000739	-0.503212	HEPG2	Hepatoblastoma	Liver	Hepatoblastoma	5.13832	Other
ACH-000740	-0.42547	A253	Head and Neck Squamous Cell Carcinoma	Head and Neck	Head and Neck Squamous Cell Carcinoma	5.6565	Other
ACH-000741	-0.416701	UBLC1	Bladder Urothelial Carcinoma	Bladder/Urinary Tract	Bladder Urothelial Carcinoma	3.87873	Other
ACH-000746	-0.714138	GSS	Esophagogastric Adenocarcinoma	Esophagus/Stomach	Esophagogastric Adenocarcinoma	4.90545	Other
ACH-000747	-0.373371	NCIH1703	Non-Small Cell Lung Cancer	Lung	Non-Small Cell Lung Cancer	5.62	Other
ACH-000748	-0.626707	SJSA1	Osteosarcoma	Bone	Osteosarcoma	5.40633	Other
ACH-000753	-0.705892	JMSU1	Bladder Urothelial Carcinoma	Bladder/Urinary Tract	Bladder Urothelial Carcinoma	6.27501	Other
ACH-000754	-0.387012	L428	Hodgkin Lymphoma	Lymphoid	Hodgkin Lymphoma	5.71177	Other
ACH-000756	-0.48391	GI1	Diffuse Glioma	CNS/Brain	Diffuse Glioma	5.9814	Other
ACH-000757	-0.593488	A427	Non-Small Cell Lung Cancer	Lung	Non-Small Cell Lung Cancer	5.03958	Other
ACH-000758	-0.455455	MKN74	Esophagogastric Adenocarcinoma	Esophagus/Stomach	Esophagogastric Adenocarcinoma	6.61456	Other
ACH-000760	-0.611057	LNZ308	Diffuse Glioma	CNS/Brain	Diffuse Glioma	5.12681	Other
ACH-000762	-0.352384	YD38	Head and Neck Squamous Cell Carcinoma	Head and Neck	Head and Neck Squamous Cell Carcinoma	4.85449	Other
ACH-000763	-0.256387	MM1S	Non-Hodgkin Lymphoma	Lymphoid	Non-Hodgkin Lymphoma	5.53854	Other
ACH-000764	-0.484508	SH10TC	Esophagogastric Adenocarcinoma	Esophagus/Stomach	Esophagogastric Adenocarcinoma	5.06867	Other
ACH-000765	-0.695551	WM983B	Melanoma	Skin	Melanoma	5.82706	Other
ACH-000766	-0.538025	NCIH1648	Non-Small Cell Lung Cancer	Lung	Non-Small Cell Lung Cancer	5.34092	Other
ACH-000767	-0.474883	NCIH526	Lung Neuroendocrine Tumor	Lung	Lung Neuroendocrine Tumor	6.07446	Other
ACH-000768	-0.511697	MDAMB231	Invasive Breast Carcinoma	Breast	Invasive Breast Carcinoma	5.22766	Other
ACH-000769	-0.384421	LK2	Non-Small Cell Lung Cancer	Lung	Non-Small Cell Lung Cancer	5.30415	Other
ACH-000770	-0.419796	P31FUJ	Acute Myeloid Leukemia	Myeloid	Acute Myeloid Leukemia	5.51538	Other
ACH-000771	-0.408652	BICR56	Head and Neck Squamous Cell Carcinoma	Head and Neck	Head and Neck Squamous Cell Carcinoma	3.83289	Other
ACH-000774	-0.682097	RERFLCAD2	Non-Small Cell Lung Cancer	Lung	Non-Small Cell Lung Cancer	5.44956	Other
ACH-000618	-0.494158	SNU1041	Head and Neck Squamous Cell Carcinoma	Head and Neck	Head and Neck Squamous Cell Carcinoma	5.25512	Other
ACH-000633	-0.322323	FU97	Esophagogastric Adenocarcinoma	Esophagus/Stomach	Esophagogastric Adenocarcinoma	5.36772	Other
ACH-000614	-0.198342	RVH421	Melanoma	Skin	Melanoma	5.50906	Other
ACH-000495	-0.546115	TUHR4TKB	Renal Cell Carcinoma	Kidney	Renal Cell Carcinoma	5.46956	Other
ACH-000496	-0.386474	NCIH1792	Non-Small Cell Lung Cancer	Lung	Non-Small Cell Lung Cancer	5.03518	Other
ACH-000499	-0.556818	EW8	Ewing Sarcoma	Bone	Ewing Sarcoma	5.90135	Other
ACH-000500	-0.428449	SNU46	Head and Neck Squamous Cell Carcinoma	Head and Neck	Head and Neck Squamous Cell Carcinoma	6.05658	Other
ACH-000501	0.141026	LS123	Colorectal Adenocarcinoma	Bowel	Colorectal Adenocarcinoma	5.71946	Other
ACH-000502	-0.532148	TCCPAN2	Pancreatic Adenocarcinoma	Pancreas	Pancreatic Adenocarcinoma	5.1815	Other
ACH-000503	-0.268422	BICR16	Head and Neck Squamous Cell Carcinoma	Head and Neck	Head and Neck Squamous Cell Carcinoma	4.73335	Other
ACH-000504	-0.458644	SNB75	Diffuse Glioma	CNS/Brain	Diffuse Glioma	5.38128	Other
ACH-000505	-0.764221	RKN	Leiomyosarcoma	Soft Tissue	Leiomyosarcoma	4.93499	Other
ACH-000507	-0.344672	KE39	Esophagogastric Adenocarcinoma	Esophagus/Stomach	Esophagogastric Adenocarcinoma	5.30122	Other
ACH-000510	-0.477244	NCIH1299	Non-Small Cell Lung Cancer	Lung	Non-Small Cell Lung Cancer	6.10894	Other
ACH-000511	-0.363047	CALU1	Non-Small Cell Lung Cancer	Lung	Non-Small Cell Lung Cancer	5.98846	Other
ACH-000512	-0.412205	INA6	Non-Hodgkin Lymphoma	Lymphoid	Non-Hodgkin Lymphoma	5.20516	Other
ACH-000514	-0.317717	NCIH1092	Lung Neuroendocrine Tumor	Lung	Lung Neuroendocrine Tumor	7.04843	Other
ACH-000493	-0.239381	SNU423	Hepatocellular Carcinoma	Liver	Hepatocellular Carcinoma	5.854	Other
ACH-000516	-0.497401	CAL78	Chondrosarcoma	Bone	Chondrosarcoma	5.48285	Other
ACH-000518	-0.544375	CAL33	Head and Neck Squamous Cell Carcinoma	Head and Neck	Head and Neck Squamous Cell Carcinoma	5.26828	Other
ACH-000520	-0.881879	59M	Ovarian Epithelial Tumor	Ovary/Fallopian Tube	Ovarian Epithelial Tumor	4.83137	Other
ACH-000521	-0.278447	NCIH2030	Non-Small Cell Lung Cancer	Lung	Non-Small Cell Lung Cancer	5.42122	Other
ACH-000522	-0.507345	UMUC3	Bladder Urothelial Carcinoma	Bladder/Urinary Tract	Bladder Urothelial Carcinoma	5.0027	Other
ACH-000524	-0.472308	KURAMOCHI	Ovarian Epithelial Tumor	Ovary/Fallopian Tube	Ovarian Epithelial Tumor	5.36737	Other
ACH-000525	-0.640548	NCIH2171	Lung Neuroendocrine Tumor	Lung	Lung Neuroendocrine Tumor	6.40956	Other
ACH-000527	-0.617176	OVISE	Ovarian Epithelial Tumor	Ovary/Fallopian Tube	Ovarian Epithelial Tumor	4.87529	Other
ACH-000528	-0.482684	ABC1	Non-Small Cell Lung Cancer	Lung	Non-Small Cell Lung Cancer	5.61706	Other
ACH-000532	-0.436367	SNU61	Colorectal Adenocarcinoma	Bowel	Colorectal Adenocarcinoma	4.46989	Other
ACH-000616	-0.723706	HS746T	Esophagogastric Adenocarcinoma	Esophagus/Stomach	Esophagogastric Adenocarcinoma	5.9991	Other
ACH-000535	-0.24443	BXPC3	Pancreatic Adenocarcinoma	Pancreas	Pancreatic Adenocarcinoma	5.78424	Other
ACH-000537	-0.339999	SNU761	Hepatocellular Carcinoma	Liver	Hepatocellular Carcinoma	4.71644	Other
ACH-000541	-0.952959	KMS34	Non-Hodgkin Lymphoma	Lymphoid	Non-Hodgkin Lymphoma	5.75622	Other
ACH-000542	-0.426713	HEYA8	Ovarian Epithelial Tumor	Ovary/Fallopian Tube	Ovarian Epithelial Tumor	4.50398	Other
ACH-000517	-0.546094	SNU410	Pancreatic Adenocarcinoma	Pancreas	Pancreatic Adenocarcinoma	5.43363	Other
ACH-000491	-0.383351	NCIH716	Colorectal Adenocarcinoma	Bowel	Colorectal Adenocarcinoma	5.99932	Other
ACH-000490	-0.437792	SF767	Cervical Squamous Cell Carcinoma	Cervix	Cervical Squamous Cell Carcinoma	3.91839	Other
ACH-000488	-0.370911	TE11	Esophageal Squamous Cell Carcinoma	Esophagus/Stomach	Esophageal Squamous Cell Carcinoma	5.23688	Other
ACH-000450	-0.525108	MELHO	Melanoma	Skin	Melanoma	5.57016	Other
ACH-000452	-0.500192	TE8	Esophageal Squamous Cell Carcinoma	Esophagus/Stomach	Esophageal Squamous Cell Carcinoma	5.57561	Other
ACH-000454	-0.195644	HCC95	Non-Small Cell Lung Cancer	Lung	Non-Small Cell Lung Cancer	5.53885	Other
ACH-000455	-0.44876	LN428	Diffuse Glioma	CNS/Brain	Diffuse Glioma	4.61058	Other
ACH-000456	-0.37651	BCPAP	Poorly Differentiated Thyroid Cancer	Thyroid	Poorly Differentiated Thyroid Cancer	5.95513	Other
ACH-000458	-0.494329	CJM	Melanoma	Skin	Melanoma	5.66078	Other
ACH-000459	-0.605366	TUHR10TKB	Renal Cell Carcinoma	Kidney	Renal Cell Carcinoma	5.41684	Other
ACH-000460	-0.628862	SNU8	Ovarian Epithelial Tumor	Ovary/Fallopian Tube	Ovarian Epithelial Tumor	4.749	Other
ACH-000461	-0.255419	SNU1196	Intraductal Papillary Neoplasm of the Bile Duct	Biliary Tract	Intraductal Papillary Neoplasm of the Bile Duct	5.66761	Other
ACH-000463	-0.29649	NCIH460	Non-Small Cell Lung Cancer	Lung	Non-Small Cell Lung Cancer	5.6476	Other
ACH-000464	-0.238	CAS1	Diffuse Glioma	CNS/Brain	Diffuse Glioma	5.64357	Other
ACH-000466	-0.321703	SNU216	Esophagogastric Adenocarcinoma	Esophagus/Stomach	Esophagogastric Adenocarcinoma	5.42291	Other
ACH-000467	-0.317378	HCC56	Colorectal Adenocarcinoma	Bowel	Colorectal Adenocarcinoma	5.20828	Other
ACH-000468	-0.305856	PK45H	Pancreatic Adenocarcinoma	Pancreas	Pancreatic Adenocarcinoma	5.01346	Other
ACH-000469	-0.4481	YH13	Diffuse Glioma	CNS/Brain	Diffuse Glioma	6.16852	Other
ACH-000470	-0.221145	SW1463	Colorectal Adenocarcinoma	Bowel	Colorectal Adenocarcinoma	4.93404	Other
ACH-000471	-0.178951	LI7	Hepatocellular Carcinoma	Liver	Hepatocellular Carcinoma	5.28318	Other
ACH-000487	-0.493312	F36P	Myelodysplastic Syndromes	Myeloid	Myelodysplastic Syndromes	4.78764	Other
ACH-000486	-0.278849	KU1919	Bladder Urothelial Carcinoma	Bladder/Urinary Tract	Bladder Urothelial Carcinoma	5.20516	Other
ACH-000485	-0.443396	GSU	Esophagogastric Adenocarcinoma	Esophagus/Stomach	Esophagogastric Adenocarcinoma	4.62819	Other
ACH-000484	-0.412517	VMRCRCW	Renal Cell Carcinoma	Kidney	Renal Cell Carcinoma	6.29866	Other
ACH-000483	-0.420838	SNU182	Hepatocellular Carcinoma	Liver	Hepatocellular Carcinoma	6.22516	Other
ACH-000481	-0.465573	NCIH2170	Non-Small Cell Lung Cancer	Lung	Non-Small Cell Lung Cancer	5.39678	Other
ACH-000544	-0.416313	OE21	Esophageal Squamous Cell Carcinoma	Esophagus/Stomach	Esophageal Squamous Cell Carcinoma	5.0009	Other
ACH-000480	-0.424799	HUH7	Hepatocellular Carcinoma	Liver	Hepatocellular Carcinoma	5.07253	Other
ACH-000478	-0.450261	SNU387	Hepatocellular Carcinoma	Liver	Hepatocellular Carcinoma	5.60674	Other
ACH-000477	-0.606015	MALME3M	Melanoma	Skin	Melanoma	4.52231	Other
ACH-000476	-0.502996	JHH4	Hepatocellular Carcinoma	Liver	Hepatocellular Carcinoma	5.40122	Other
ACH-000475	-0.375356	HUH1	Hepatocellular Carcinoma	Liver	Hepatocellular Carcinoma	4.22805	Other
ACH-000473	-0.621713	RT112	Bladder Urothelial Carcinoma	Bladder/Urinary Tract	Bladder Urothelial Carcinoma	5.34376	Other
ACH-000472	-0.408573	HSC2	Head and Neck Squamous Cell Carcinoma	Head and Neck	Head and Neck Squamous Cell Carcinoma	4.37851	Other
ACH-000479	-0.70061	KNS81	Diffuse Glioma	CNS/Brain	Diffuse Glioma	5.70432	Other
ACH-000545	-0.375012	VMCUB1	Bladder Urothelial Carcinoma	Bladder/Urinary Tract	Bladder Urothelial Carcinoma	4.46271	Other
ACH-000533	-0.375412	NCIH2004RT	Rhabdoid Cancer	Kidney	Rhabdoid Cancer	5.16551	Other
ACH-000571	-0.265359	T98G	Diffuse Glioma	CNS/Brain	Diffuse Glioma	5.98937	Other
ACH-000567	-0.583353	ST486	Non-Hodgkin Lymphoma	Lymphoid	Non-Hodgkin Lymphoma	6.01859	Other
ACH-000570	-0.381511	YKG1	Diffuse Glioma	CNS/Brain	Diffuse Glioma	5.82426	Other
ACH-000546	-0.44505	HSC4	Head and Neck Squamous Cell Carcinoma	Head and Neck	Head and Neck Squamous Cell Carcinoma	5.18745	Other
ACH-000573	-0.510128	MDAMB436	Invasive Breast Carcinoma	Breast	Invasive Breast Carcinoma	5.97911	Other
ACH-000576	-0.396646	KMS27	Non-Hodgkin Lymphoma	Lymphoid	Non-Hodgkin Lymphoma	4.9486	Other
ACH-000577	-0.262261	JHH2	Hepatocellular Carcinoma	Liver	Hepatocellular Carcinoma	5.79986	Other
ACH-000579	-0.561024	UACC257	Melanoma	Skin	Melanoma	5.72137	Other
ACH-000580	-0.393683	C32	Melanoma	Skin	Melanoma	5.54874	Other
ACH-000585	-0.421184	EPLC272H	Non-Small Cell Lung Cancer	Lung	Non-Small Cell Lung Cancer	4.85798	Other
ACH-000587	-0.541761	NCIH1975	Non-Small Cell Lung Cancer	Lung	Non-Small Cell Lung Cancer	5.71754	Other
ACH-000588	-0.143422	KMS26	Non-Hodgkin Lymphoma	Lymphoid	Non-Hodgkin Lymphoma	6.26847	Other
ACH-000589	-0.355908	NCIH1437	Non-Small Cell Lung Cancer	Lung	Non-Small Cell Lung Cancer	5.478	Other
ACH-000591	-0.578639	LN235	Diffuse Glioma	CNS/Brain	Diffuse Glioma	5.63517	Other
ACH-000565	-0.587348	RCM1	Colorectal Adenocarcinoma	Bowel	Colorectal Adenocarcinoma	4.54844	Other
ACH-000592	-0.443187	TM31	Diffuse Glioma	CNS/Brain	Diffuse Glioma	5.49538	Other
ACH-000595	-0.471939	LN229	Diffuse Glioma	CNS/Brain	Diffuse Glioma	5.55888	Other
ACH-000596	-0.174417	LCLC97TM1	Non-Small Cell Lung Cancer	Lung	Non-Small Cell Lung Cancer	5.32912	Other
ACH-000597	-0.357862	TTC709	Embryonal Tumor	CNS/Brain	Embryonal Tumor	5.70846	Other
ACH-000599	-0.313975	PATU8902	Pancreatic Adenocarcinoma	Pancreas	Pancreatic Adenocarcinoma	5.6865	Other
ACH-000600	0.0112693	SLR26	Renal Cell Carcinoma	Kidney	Renal Cell Carcinoma	5.68285	Other
ACH-000601	-0.607578	MIAPACA2	Pancreatic Adenocarcinoma	Pancreas	Pancreatic Adenocarcinoma	6.01033	Other
ACH-000602	-0.557933	M07E	Acute Myeloid Leukemia	Myeloid	Acute Myeloid Leukemia	5.48478	Other
ACH-000604	-0.47214	KYO1	Myeloproliferative Neoplasms	Myeloid	Myeloproliferative Neoplasms	5.07852	Other
ACH-000605	-0.441716	TE6	Esophageal Squamous Cell Carcinoma	Esophagus/Stomach	Esophageal Squamous Cell Carcinoma	4.69488	Other
ACH-000606	-0.378587	PECAPJ34CLONEC12	Head and Neck Squamous Cell Carcinoma	Head and Neck	Head and Neck Squamous Cell Carcinoma	5.08364	Other
ACH-000607	-0.452955	KYM1	Rhabdomyosarcoma	Soft Tissue	Rhabdomyosarcoma	5.98959	Other
ACH-000608	-0.155878	COV644	Ovarian Epithelial Tumor	Ovary/Fallopian Tube	Ovarian Epithelial Tumor	5.3733	Other
ACH-000609	-0.485244	SF126	Diffuse Glioma	CNS/Brain	Diffuse Glioma	5.77952	Other
ACH-000593	-0.425171	BC3C	Bladder Urothelial Carcinoma	Bladder/Urinary Tract	Bladder Urothelial Carcinoma	5.6279	Other
ACH-000563	-0.301685	EBC1	Non-Small Cell Lung Cancer	Lung	Non-Small Cell Lung Cancer	6.37869	Other
ACH-002926	-0.43796	UPMD1	Ocular Melanoma	Eye	Ocular Melanoma	4.75916	Other
ACH-000556	-0.413652	SIHA	Cervical Squamous Cell Carcinoma	Cervix	Cervical Squamous Cell Carcinoma	4.74039	Other
ACH-000552	-0.534895	HT29	Colorectal Adenocarcinoma	Bowel	Colorectal Adenocarcinoma	5.38991	Other
ACH-000551	-0.332325	K562	Myeloproliferative Neoplasms	Myeloid	Myeloproliferative Neoplasms	5.47249	Other
ACH-000557	-0.396088	AML193	Acute Myeloid Leukemia	Myeloid	Acute Myeloid Leukemia	5.98823	Other
ACH-000558	-0.60543	A172	Diffuse Glioma	CNS/Brain	Diffuse Glioma	6.05615	Other
ACH-000550	-0.14246	IGR39	Melanoma	Skin	Melanoma	6.07746	Other
ACH-000559	-0.425114	NCIH1836	Lung Neuroendocrine Tumor	Lung	Lung Neuroendocrine Tumor	5.97545	Other
ACH-000549	-0.388783	SNU1076	Head and Neck Squamous Cell Carcinoma	Head and Neck	Head and Neck Squamous Cell Carcinoma	5.05485	Other
ACH-000548	-0.442359	BHY	Head and Neck Squamous Cell Carcinoma	Head and Neck	Head and Neck Squamous Cell Carcinoma	5.28281	Other
ACH-000562	-0.313327	HCC78	Non-Small Cell Lung Cancer	Lung	Non-Small Cell Lung Cancer	6.32427	Other
ACH-000561	-0.33786	TDOTT	Esophageal Squamous Cell Carcinoma	Esophagus/Stomach	Esophageal Squamous Cell Carcinoma	5.19613	Other
ACH-000554	-0.392299	UACC893	Invasive Breast Carcinoma	Breast	Invasive Breast Carcinoma	5.52136	Other
ACH-000547	-0.302977	HT1197	Bladder Urothelial Carcinoma	Bladder/Urinary Tract	Bladder Urothelial Carcinoma	5.43296	Other
ACH-000920	-0.415637	CMLT1	Myeloproliferative Neoplasms	Myeloid	Myeloproliferative Neoplasms	5.61589	Other non-conserving
ACH-000921	-0.425618	NCIH157DM	Non-Small Cell Lung Cancer	Lung	Non-Small Cell Lung Cancer	5.77742	Other non-conserving
ACH-000790	-0.571607	SHP77	Lung Neuroendocrine Tumor	Lung	Lung Neuroendocrine Tumor	6.53776	Other non-conserving
ACH-001328	-0.591485	A431	Cutaneous Squamous Cell Carcinoma	Skin	Cutaneous Squamous Cell Carcinoma	5.06824	Other non-conserving
ACH-001652	-0.52772	SKGII	Cervical Squamous Cell Carcinoma	Cervix	Cervical Squamous Cell Carcinoma	4.72137	Other non-conserving
ACH-001970	-0.306814	MM253	Melanoma	Skin	Melanoma	4.94533	Other non-conserving
ACH-001081	-0.944291	HCC2998	Colorectal Adenocarcinoma	Bowel	Colorectal Adenocarcinoma		Other non-conserving
ACH-001334	-0.358892	C4I	Cervical Squamous Cell Carcinoma	Cervix	Cervical Squamous Cell Carcinoma	3.93452	Other non-conserving
ACH-000252	-0.634729	LS1034	Colorectal Adenocarcinoma	Bowel	Colorectal Adenocarcinoma	5.71067	Other non-conserving
ACH-001529	0.0369608	JAR	Gestational Trophoblastic Disease	Uterus	Gestational Trophoblastic Disease	5.55213	Other non-conserving
ACH-001335	-0.585132	C4II	Cervical Squamous Cell Carcinoma	Cervix	Cervical Squamous Cell Carcinoma	5.05658	Other non-conserving
ACH-001856	-0.574181	RBE	Intraductal Papillary Neoplasm of the Bile Duct	Biliary Tract	Intraductal Papillary Neoplasm of the Bile Duct	4.77083	Other non-conserving
ACH-001786	-0.337918	SNU1544	Colorectal Adenocarcinoma	Bowel	Colorectal Adenocarcinoma	4.64847	Other non-conserving
ACH-000706	-0.498682	EKVX	Non-Small Cell Lung Cancer	Lung	Non-Small Cell Lung Cancer	5.32012	Other non-conserving
ACH-001521	-0.403639	HKA1	Cutaneous Squamous Cell Carcinoma	Skin	Cutaneous Squamous Cell Carcinoma	5.29609	Other non-conserving
ACH-000950	-0.193654	LOVO	Colorectal Adenocarcinoma	Bowel	Colorectal Adenocarcinoma	5.28762	Other non-conserving
ACH-001639	-0.421471	ROS50	Non-Hodgkin Lymphoma	Lymphoid	Non-Hodgkin Lymphoma		Other non-conserving
ACH-000718	-0.383251	NCIH2291	Non-Small Cell Lung Cancer	Lung	Non-Small Cell Lung Cancer	5.50144	Other non-conserving
ACH-000900	-0.631784	NCIH23	Non-Small Cell Lung Cancer	Lung	Non-Small Cell Lung Cancer	5.37886	Other non-conserving
ACH-001610	-0.364898	NP5	Diffuse Glioma	CNS/Brain	Diffuse Glioma	6.2937	Other non-conserving
ACH-001379	-0.509549	PACADD161	Pancreatic Adenocarcinoma	Pancreas	Pancreatic Adenocarcinoma	4.82934	Other non-conserving
ACH-000668	-0.264013	HCC70	Invasive Breast Carcinoma	Breast	Invasive Breast Carcinoma	6.25039	Other non-conserving
ACH-000108	-0.406881	KP3	Adenosquamous Carcinoma of the Pancreas	Pancreas	Adenosquamous Carcinoma of the Pancreas	5.94298	Other non-conserving
ACH-000975	-0.580267	HCC2450	Non-Small Cell Lung Cancer	Lung	Non-Small Cell Lung Cancer	5.42794	Other non-conserving
ACH-000974	-0.397884	SNGM	Endometrial Carcinoma	Uterus	Endometrial Carcinoma	5.20438	Other non-conserving
ACH-000311	-0.842262	NCIH2122	Non-Small Cell Lung Cancer	Lung	Non-Small Cell Lung Cancer	4.35614	Other non-conserving
ACH-000973	-0.355254	639V	Urethral Cancer	Bladder/Urinary Tract	Urethral Cancer	5.67751	Other non-conserving
ACH-002024	-0.308482	ECC4	Colorectal Adenocarcinoma	Bowel	Colorectal Adenocarcinoma	5.22381	Other non-conserving
ACH-000886	-0.601882	NCIH2009	Non-Small Cell Lung Cancer	Lung	Non-Small Cell Lung Cancer	4.89676	Other non-conserving
ACH-002023	-0.350119	TGBC18TKB	Ampullary Carcinoma	Ampulla of Vater	Ampullary Carcinoma	4.86641	Other non-conserving
ACH-000917	-0.637133	TE4	Esophageal Squamous Cell Carcinoma	Esophagus/Stomach	Esophageal Squamous Cell Carcinoma	6.01859	Other non-conserving
ACH-002294	-0.540876	PCI15A	Head and Neck Squamous Cell Carcinoma	Head and Neck	Head and Neck Squamous Cell Carcinoma		Other non-conserving
ACH-000970	-0.681603	SNUC5	Colorectal Adenocarcinoma	Bowel	Colorectal Adenocarcinoma	4.98003	Other non-conserving
ACH-000489	-0.42911	SW1116	Colorectal Adenocarcinoma	Bowel	Colorectal Adenocarcinoma	4.60763	Other non-conserving
ACH-000993	-0.595238	JHUEM7	Endometrial Carcinoma	Uterus	Endometrial Carcinoma	5.13422	Other non-conserving
ACH-000994	-0.309975	HEC59	Endometrial Carcinoma	Uterus	Endometrial Carcinoma	6.37104	Other non-conserving
ACH-002005	-0.50902	SKMEL19	Melanoma	Skin	Melanoma	5.17193	Other non-conserving
ACH-000581	-0.667791	SNU16	Esophagogastric Adenocarcinoma	Esophagus/Stomach	Esophagogastric Adenocarcinoma	4.77716	Other non-conserving
ACH-000584	-0.681779	JHOS4	Ovarian Epithelial Tumor	Ovary/Fallopian Tube	Ovarian Epithelial Tumor	5.50906	Other non-conserving
ACH-001412	-0.339307	UMUC10	Bladder Urothelial Carcinoma	Bladder/Urinary Tract	Bladder Urothelial Carcinoma	5.51191	Other non-conserving
ACH-001413	-0.447989	UMUC11	Bladder Urothelial Carcinoma	Bladder/Urinary Tract	Bladder Urothelial Carcinoma	4.7241	Other non-conserving
ACH-000963	-0.327728	CCK81	Colorectal Adenocarcinoma	Bowel	Colorectal Adenocarcinoma	4.5097	Other non-conserving
ACH-000985	-0.448111	LS411N	Colorectal Adenocarcinoma	Bowel	Colorectal Adenocarcinoma	4.65592	Other non-conserving
ACH-001664	-0.307186	SNU638	Esophagogastric Adenocarcinoma	Esophagus/Stomach	Esophagogastric Adenocarcinoma	5.58075	Other non-conserving
Average	-0.4357
Standard Deviation	0.166571
