# Supplementary material for: Structure of the human Bre1 complex bound to the nucleosome
Source: Nat Commun. 2024 Mar 22;15:2580. doi: 10.1038/s41467-024-46910-8 (PMC10959955; doi:10.1038/s41467-024-46910-8)
Supplement: Supplementary file 12 — Source Data [file 41467_2024_46910_MOESM12_ESM.xlsx]

## Sheet: Figure 3e
	Figure 3e
		1st						2nd						3rd
		time	0	1	2	4		time	0	1	2	4		time	0	1	2	4
		WT	0	0.364216	0.896152	1.06387		WT	0	0.653799	0.943605	1.45982		WT	0	0.415236	0.567208	0.86563
		AK936A	0	0.0514793	0.0721166	0.125474		AK936A	0	0.0491399	0.057971	0.0533349		AK936A	0	0.0375366	0.0308911	0.0734889
		AR953A	0	0.023835	0.102943	0.0928772		AR953A	0	0.0500204	0.0511642	0.0720196		AR953A	0	0.0232259	0.0367487	0.0602338
		AR955A	0	0.0585443	0.100255	0.210772		AR955A	0	0.0843967	0.137136	0.183681		AR955A	0	0.0531572	0.0618962	0.130197
		BK962A	0	0.248049	0.267875	0.351397		BK962A	0	0.181336	0.297281	0.395164		BK962A	0	0.126182	0.231013	0.327269
		BK979A	0	0.281357	0.532035	0.710601		BK979A	0	0.313588	0.638565	0.829519		BK979A	0	0.208364	0.369133	0.808922
		BK981A	0	0.284461	0.531954	0.594551		BK981A	0	0.325976	0.662642	1.01918		BK981A	0	0.17911	0.479635	0.83631

## Sheet: Figure 4d
	Figure 4d
		1st						2nd						3rd
		time	0	1	2	4		time	0	1	2	4		time	0	1	2	4
		WT	0	0.458883	0.609612	1.13133		WT	0	0.56121	0.852114	1.49733		WT	0	0.517839	0.773258	1.41968
		AT948G	0	0.0629258	0.0694766	0.13243		AT948G	0	0.0732283	0.162361	0.113026		AT948G	0	0.0850849	0.12279	0.228279
		AT952A	0	0.137835	0.224284	0.381108		AT952A	0	0.276616	0.289565	0.503343		AT952A	0	0.140753	0.30506	0.63757
		AGA	0	0.122017	0.215274	0.341209		AGA	0	0.208775	0.219709	0.457412		AGA	0	0.134013	0.214302	0.279105
		BTT	0	0.470313	0.903899	1.637		BTT	0	0.676268	1.37849	2.05977		BTT	0	0.360333	1.12095	1.8837
		AGABTT	0	0.434759	0.954261	1.79048		AGABTT	0	0.481659	1.35511	1.88179		AGABTT	0	0.626097	1.04958	2.42621

## Sheet: S.Figure 1c
	Supplementary Figure 1c
	Because supplemental Figure 1c lacks protein size markers, we provide additional images to validate the identity of the bands in it.
	The images below are the results of a ubiquitination assay using full-length (lane 2) and engineered (lanes 3-6) Bre1 complexes as enzymes and a 147-bp nucleosome as substrate.
	In the long exposure image, we can see the positions of the protein size markers as indicated by the faint white background. Lane 2 shows a single strong signal (at about 27 kDa) corresponding to those shown in Supplementary Figure 1c.
	The image below shows the result of the ubiquitination assay using engineered Bre1 complexes.
	In this image, the result of the Western blot is superimposed on the bright image, clearly showing the positions of the protein size markers.
	The single strong signal is located at approximately 27 kDa.
	The anti-H2BK120ub antibody detects a single band in the Sf9 lysate (Slide 1), demonstrating its high specificity.
	Therefore, the bands shown in Supplementary Figure 1c and the above images should be those of H2BK120ub.
	Comparing the positions of these bands with those of protein size markers, we can decide that the bands in Supplementary Figure 1c are approximately 27 kDa.

## Sheet: S.Figure 10b
	Supplementary Figure 10b
		1st						2nd						3rd
		time	0	1	2	4		time	0	1	2	4		time	0	1	2	4
		WT	0	0.298084	0.773375	1.3277		WT	0	0.353006	1.02417	1.88569		WT	0	0.372392	0.791132	1.51897
		AK936A	0	0.0255752	0	0.0595624		AK936A	0	0.0185924	0.0420526	0.0445146		AK936A	0	0.0340471	0.034352	0
		AR953A	0	0.0274863	0.0232705	0.0472671		AR953A	0	0.0271539	0.0453201	0.0729314		AR953A	0	0.0265227	0.0201529	0.0264045
		AR955A	0	0	0	0.0166751		AR955A	0	0.0442632	0.0294417	0.0378967		AR955A	0	0.012868	0	0.0301345
		BK962A	0	0	0.255259	0.736113		BK962A	0	0.175195	0.424073	0.892905		BK962A	0	0.153168	0.368766	0.819269
		BR979A	0	0	0.0905351	0.201781		BR979A	0	0.0427087	0	0.0857871		BR979A	0	0	0.103913	0.103913
		BR981A	0	0.107593	0.240199	0.501647		BR981A	0	0.134059	0.352647	0.70423		BR981A	0	0.0833009	0.294894	0.628384
